# Supplementary material for: A Computational Method for Classifying Different Human Tissues with Quantitatively Tissue-Specific Expressed Genes
Source: Genes (Basel). 2018 Sep 7;9(9):449. doi: 10.3390/genes9090449 (PMC6162521; doi:10.3390/genes9090449)
Supplement: Supplementary file 1 [file genes-09-00449-s001.zip]

Archive with 8 entries (8 files):
- Supplementary-Material-S6.xlsx
- Supplementary-Material-S7.zip
- Supplementary-Figure-S1.pdf
- Supplementary-Material-S1.xlsx
- Supplementary-Material-S2.xlsx
- Supplementary-Material-S3.xlsx
- Supplementary-Material-S4.docx
- Supplementary-Material-S5.docx
