# Supplementary material for: A Computational Method for Classifying Different Human Tissues with Quantitatively Tissue-Specific Expressed Genes
Source: Genes (Basel). 2018 Sep 7;9(9):449. doi: 10.3390/genes9090449 (PMC6162521; doi:10.3390/genes9090449)
Supplement: Supplementary file 1 [file genes-09-00449-s001.zip › Supplementary-Material-S6.xlsx]

## Sheet: Quantitatively tissue-specific
Category	Term	Count	%	PValue	Genes	List Total	Pop Hits	Pop Total	Fold Enrichment	Bonferroni	Benjamini	FDR
GOTERM_BP_DIRECT	GO:0006413~translational initiation	19	4.48113	2.60719e-09	RPL15, RPS15A, RPS5, RPS3, EIF3D, EIF3B, RPL18A, RPL7, EIF3G, RPL23, RPLP0, EIF3F, RPL3, RPS10, RPL11, RPL10A, RPL7A, PABPC1, RPL12	388	137	16792	6.00211	5.15961e-06	5.15961e-06	4.47707e-06
GOTERM_BP_DIRECT	GO:0098609~cell-cell adhesion	25	5.89623	1.90318e-08	CAST, SNX9, YWHAZ, CNN3, TBC1D10A, RPL15, WASF2, PDLIM1, ABI1, TAGLN2, CAPZB, YWHAE, PARK7, PDXDC1, TNKS1BP1, CORO1B, PFN1, FNBP1L, EEF1G, CNN2, LRRFIP1, RPL7A, EPN2, SPTAN1, UNC45A	388	271	16792	3.99247	3.76632e-05	1.88318e-05	3.26814e-05
GOTERM_BP_DIRECT	GO:0006614~SRP-dependent cotranslational protein targeting to membrane	14	3.30189	2.35721e-07	RPL18A, RPL23, RPL7, RPLP0, RPL15, RPL3, RPS15A, RPS10, RPL11, RPL10A, RPL12, RPL7A, RPS5, RPS3	388	94	16792	6.44571	0.000466383	0.000155485	0.00040478
GOTERM_BP_DIRECT	GO:0000184~nuclear-transcribed mRNA catabolic process, nonsense-mediated decay	15	3.53774	6.2176e-07	RPL15, RPS15A, RPS5, RPS3, RPL18A, RPL7, RPL23, RPLP0, RPL3, RPL11, RPS10, RPL7A, PABPC1, RPL12, RPL10A	388	119	16792	5.45525	0.00122971	0.000307569	0.00106768
GOTERM_BP_DIRECT	GO:0019083~viral transcription	14	3.30189	1.82889e-06	RPL18A, RPL23, RPL7, RPLP0, RPL15, RPL3, RPS15A, RPS10, RPL11, RPL10A, RPL12, RPL7A, RPS5, RPS3	388	112	16792	5.40979	0.00361283	0.000723611	0.00314052
GOTERM_BP_DIRECT	GO:0006412~translation	18	4.24528	8.42959e-05	EGFR, SLC25A6, RPL15, RPS15A, RPS5, RPS3, RPL7, RPL23, RPL18A, SLC25A24, RPLP0, RPL3, SLC25A3, RPL11, RPS10, RPL7A, RPL12, RPL10A	388	253	16792	3.07909	0.153655	0.0274218	0.144654
GOTERM_BP_DIRECT	GO:0007010~cytoskeleton organization	14	3.30189	9.2982e-05	FGD1, DOCK1, CFL1, OBSL1, CNN2, LIMD1, SH3D19, MSN, AGRN, FGD5, DST, CAPZB, MARK1, SPTAN1	388	161	16792	3.76333	0.168081	0.025946	0.159549
GOTERM_BP_DIRECT	GO:0035329~hippo signaling	6	1.41509	0.000336628	TEAD2, TEAD3, YAP1, AMOTL2, YWHAE, LATS2	388	27	16792	9.61741	0.486394	0.0799133	0.576487
GOTERM_BP_DIRECT	GO:0075522~IRES-dependent viral translational initiation	4	0.943396	0.000396817	EIF3D, EIF3B, PTBP1, EIF3F	388	7	16792	24.7305	0.544088	0.083573	0.679232
GOTERM_BP_DIRECT	GO:0016337~single organismal cell-cell adhesion	10	2.35849	0.000539458	EGFR, CD44, FAT1, CTNND1, NLGN2, ESAM, VEZT, PTPRU, SRC, CTNNB1	388	101	16792	4.28499	0.656262	0.101283	0.922329
GOTERM_BP_DIRECT	GO:0016477~cell migration	13	3.06604	0.000654554	CORO1B, PTPRK, DOCK1, PTPRF, PLXNB1, FYN, ITGB1BP1, FAT1, RHBDF1, CDC42BPA, LIMD1, ASAP3, CD151	388	172	16792	3.27104	0.726317	0.111125	1.11807
GOTERM_BP_DIRECT	GO:0043087~regulation of GTPase activity	8	1.88679	0.000721228	FGD1, SYDE1, PLXNB1, ITGB1BP1, PLXNB2, SIPA1L1, FGD5, SOD1	388	65	16792	5.32657	0.76017	0.112179	1.2313
GOTERM_BP_DIRECT	GO:0030036~actin cytoskeleton organization	11	2.59434	0.000862574	PFN1, FGD1, CORO1B, CFL1, WASF2, ARHGEF17, FLII, OPHN1, FGD5, TRIP10, CAPZB	388	130	16792	3.66201	0.81873	0.123104	1.47093
GOTERM_BP_DIRECT	GO:0010634~positive regulation of epithelial cell migration	6	1.41509	0.000883575	PFN1, DOCK1, RREB1, TGFBR2, ITGA3, SRC	388	33	16792	7.86879	0.826116	0.117463	1.50648
GOTERM_BP_DIRECT	GO:0006364~rRNA processing	14	3.30189	0.00143323	RPL18A, RPL23, RPL7, RPLP0, RPL15, RPL3, RPS15A, RPS10, RPL11, RPL10A, RPL12, RPL7A, RPS5, RPS3	388	214	16792	2.83129	0.941481	0.172401	2.43284
GOTERM_BP_DIRECT	GO:0006897~endocytosis	11	2.59434	0.00143774	SNX9, APP, FNBP1L, ZFYVE9, NECAP2, ITSN2, SNX33, TRIP10, EHD2, LRP5, EPN2	388	139	16792	3.42491	0.942001	0.163023	2.4404
GOTERM_BP_DIRECT	GO:0008360~regulation of cell shape	11	2.59434	0.00151737	FGD1, FYN, PLXNB1, PLXNB2, FERMT2, MYL12B, LIMD1, WDR1, MSN, FGD5, MYH9	388	140	16792	3.40044	0.950469	0.162031	2.57391
GOTERM_BP_DIRECT	GO:0034976~response to endoplasmic reticulum stress	8	1.88679	0.0016899	ERP44, P4HB, TXNDC11, PPP2CB, CREB3L2, PDIA5, BCL2L11, OS9	388	75	16792	4.61636	0.964815	0.169687	2.86258
GOTERM_BP_DIRECT	GO:2001237~negative regulation of extrinsic apoptotic signaling pathway	6	1.41509	0.00170073	ZMYND11, NOL3, LMNA, YAP1, SRC, PARK7	388	38	16792	6.83342	0.965562	0.162467	2.88067
GOTERM_BP_DIRECT	GO:0006605~protein targeting	6	1.41509	0.0019145	YWHAZ, MYO1C, PML, RPL11, YWHAE, OS9	388	39	16792	6.65821	0.977459	0.172727	3.23717
GOTERM_BP_DIRECT	GO:0050900~leukocyte migration	10	2.35849	0.00206721	B4GALT1, CD44, PPIA, FYN, ESAM, ITGA3, MSN, MYH9, JAM3, SRC	388	122	16792	3.54741	0.983348	0.177175	3.49109
GOTERM_BP_DIRECT	GO:0045944~positive regulation of transcription from RNA polymerase II promoter	38	8.96226	0.00222565	ELF1, PML, NFIX, NFKB1, GLI3, CTNNB1, STAT6, PFN1, TMEM173, APP, CREB3L2, ARMCX3, AGRN, YAP1, TCF4, EGFR, ARHGEF2, ESRRA, SSBP2, FOXJ2, MET, RAF1, SIX5, ABHD14B, TEAD2, TEAD3, BCL2L12, PARK7, FOXP1, LPIN3, SS18, HDAC1, ITGB1BP1, CD81, ZNF462, NFIC, LRP5, NFIB	388	981	16792	1.67643	0.987838	0.181622	3.75388
GOTERM_BP_DIRECT	GO:0097320~membrane tubulation	4	0.943396	0.00228891	SNX9, FNBP1L, SNX33, EHD2	388	12	16792	14.4261	0.989272	0.17895	3.85861
GOTERM_BP_DIRECT	GO:0035023~regulation of Rho protein signal transduction	8	1.88679	0.00263267	FGD1, ARHGEF2, ARHGEF17, RAF1, AKAP13, ITSN2, FGD5, DNMBP	388	81	16792	4.2744	0.994576	0.195369	4.42585
GOTERM_BP_DIRECT	GO:0043547~positive regulation of GTPase activity	25	5.89623	0.00309607	EGFR, SNX9, CAV2, FGD1, RSU1, ARHGEF2, PLXNB1, PTPRA, ASAP2, AKAP13, ARHGEF17, ASAP3, ITSN2, ARHGAP23, DNMBP, ARHGAP31, DOCK1, GNAQ, FYN, FNBP1L, OPHN1, AGRN, FGD5, TRIP10, SPTAN1	388	565	16792	1.91497	0.997838	0.217659	5.18554
GOTERM_BP_DIRECT	GO:0051056~regulation of small GTPase mediated signal transduction	10	2.35849	0.00389011	ARHGAP31, FGD1, ARHGEF2, SYDE1, SIPA1L1, ARHGEF17, AKAP13, OPHN1, TRIP10, ARHGAP23	388	134	16792	3.22973	0.999553	0.256714	6.47406
GOTERM_BP_DIRECT	GO:0007160~cell-matrix adhesion	8	1.88679	0.00474595	CD44, ITGB1BP1, FERMT2, SGCE, ITGA3, JAM3, BCL2L11, CTNNB1	388	90	16792	3.84696	0.999918	0.294387	7.84439
GOTERM_BP_DIRECT	GO:0007155~cell adhesion	21	4.95283	0.00497953	B4GALT1, PTPRK, PTPRF, MPDZ, PCDHB4, EFS, CTNND1, ITGA3, PTPRU, CTNNA1, CD151, EPHB4, CTNNB1, LGALS3BP, APP, SORBS3, LAMB2, CD44, FAT1, CD99L2, DST	388	459	16792	1.98006	0.999949	0.2973	8.21507
GOTERM_BP_DIRECT	GO:0075525~viral translational termination-reinitiation	3	0.707547	0.00505926	EIF3D, EIF3B, EIF3G	388	5	16792	25.967	0.999956	0.292577	8.34129
GOTERM_BP_DIRECT	GO:0048010~vascular endothelial growth factor receptor signaling pathway	7	1.65094	0.006268	DOCK1, FYN, WASF2, ABI1, MAPKAPK2, SRC, NCKAP1	388	72	16792	4.20762	0.999996	0.339515	10.2348
GOTERM_BP_DIRECT	GO:0042475~odontogenesis of dentin-containing tooth	6	1.41509	0.00857573	HDAC1, CTNNA1, NFIC, GLI3, BCL2L11, CTNNB1	388	55	16792	4.72127	1	0.422949	13.7481
GOTERM_BP_DIRECT	GO:0045454~cell redox homeostasis	7	1.65094	0.00864628	ERP44, P4HB, TXNDC11, NXN, PRDX2, NHLRC2, PDIA5	388	77	16792	3.9344	1	0.415526	13.8534
GOTERM_BP_DIRECT	GO:0042733~embryonic digit morphogenesis	6	1.41509	0.00924292	HDAC1, GNAQ, IFT52, GLI3, CTNNB1, LRP5	388	56	16792	4.63697	1	0.427002	14.7394
GOTERM_BP_DIRECT	GO:0006013~mannose metabolic process	3	0.707547	0.0103042	MAN2B2, MAN2B1, PMM2	388	7	16792	18.5479	1	0.452766	16.2942
GOTERM_BP_DIRECT	GO:0071679~commissural neuron axon guidance	3	0.707547	0.0103042	RYK, DAG1, NFIB	388	7	16792	18.5479	1	0.452766	16.2942
GOTERM_BP_DIRECT	GO:2000394~positive regulation of lamellipodium morphogenesis	3	0.707547	0.0103042	CORO1B, RREB1, SRC	388	7	16792	18.5479	1	0.452766	16.2942
GOTERM_BP_DIRECT	GO:0051091~positive regulation of sequence-specific DNA binding transcription factor activity	8	1.88679	0.0108056	TRIM5, TRIM38, SP100, PHB2, PARK7, CTNNB1, LRP5, MID2	388	105	16792	3.2974	1	0.458983	17.0194
GOTERM_BP_DIRECT	GO:0016055~Wnt signaling pathway	11	2.59434	0.0116448	SPIN1, NXN, RYK, FERMT2, CTNND1, TAX1BP3, AMOTL2, DST, MARK1, CTNNB1, LRP5	388	187	16792	2.54579	1	0.474759	18.2201
GOTERM_BP_DIRECT	GO:0006487~protein N-linked glycosylation	5	1.17925	0.0120962	B4GALT1, RPN2, MGAT5, PMM2, DDOST	388	39	16792	5.54851	1	0.478439	18.8591
GOTERM_BP_DIRECT	GO:0071377~cellular response to glucagon stimulus	5	1.17925	0.0132017	GNB1, ADCY6, PRKACA, GNG12, GNG5	388	40	16792	5.40979	1	0.49948	20.4042
GOTERM_BP_DIRECT	GO:0006509~membrane protein ectodomain proteolysis	4	0.943396	0.0135131	DAG1, SPPL2A, ERAP1, MYH9	388	22	16792	7.86879	1	0.498614	20.8345
GOTERM_BP_DIRECT	GO:0044351~macropinocytosis	3	0.707547	0.0135309	RAB34, SNX33, MAPKAPK2	388	8	16792	16.2294	1	0.490341	20.8591
GOTERM_BP_DIRECT	GO:0010470~regulation of gastrulation	3	0.707547	0.0135309	PHLDB1, DAG1, TGIF2	388	8	16792	16.2294	1	0.490341	20.8591
GOTERM_BP_DIRECT	GO:0031397~negative regulation of protein ubiquitination	5	1.17925	0.0143694	NXN, FYN, GNL3L, PARK7, RPS3	388	41	16792	5.27785	1	0.502728	22.0063
GOTERM_BP_DIRECT	GO:0001731~formation of translation preinitiation complex	4	0.943396	0.0152794	EIF3D, EIF3B, EIF3G, EIF3F	388	23	16792	7.52667	1	0.51592	23.2335
GOTERM_BP_DIRECT	GO:0043044~ATP-dependent chromatin remodeling	4	0.943396	0.0152794	SMARCD2, HDAC1, MBD2, SMARCA1	388	23	16792	7.52667	1	0.51592	23.2335
GOTERM_BP_DIRECT	GO:0030198~extracellular matrix organization	11	2.59434	0.0157531	ATP7A, B4GALT1, APP, LAMB2, CD44, ADAMTSL4, DAG1, HSPG2, ITGA3, AGRN, JAM3	388	196	16792	2.42889	1	0.518467	23.8653
GOTERM_BP_DIRECT	GO:0046620~regulation of organ growth	3	0.707547	0.017134	SOD1, BCL2L11, LATS2	388	9	16792	14.4261	1	0.540364	25.6789
GOTERM_BP_DIRECT	GO:0007179~transforming growth factor beta receptor signaling pathway	7	1.65094	0.0195609	PTPRK, PARD3, ZFYVE9, FERMT2, TGFBR2, PML, SRC	388	92	16792	3.29292	1	0.580533	28.7681
GOTERM_BP_DIRECT	GO:0061001~regulation of dendritic spine morphogenesis	3	0.707547	0.0210945	PPP1R9A, SIPA1L1, CFL1	388	10	16792	12.9835	1	0.600376	30.6574
GOTERM_BP_DIRECT	GO:0006517~protein deglycosylation	3	0.707547	0.0210945	MAN2B2, MAN2B1, PARK7	388	10	16792	12.9835	1	0.600376	30.6574
GOTERM_BP_DIRECT	GO:0002053~positive regulation of mesenchymal cell proliferation	4	0.943396	0.0213241	TGFBR2, FOXP1, CTNNB1, LRP5	388	26	16792	6.65821	1	0.596506	30.9362
GOTERM_BP_DIRECT	GO:0031032~actomyosin structure organization	4	0.943396	0.0235892	CNN3, CDC42BPA, CNN2, MYH9	388	27	16792	6.41161	1	0.626269	33.6302
GOTERM_BP_DIRECT	GO:0000226~microtubule cytoskeleton organization	6	1.41509	0.0238682	SS18, OBSL1, MAP7D1, DST, MAP7D3, MARK1	388	71	16792	3.65733	1	0.623062	33.9552
GOTERM_BP_DIRECT	GO:0035556~intracellular signal transduction	17	4.00943	0.0251382	ARHGEF2, PLXNB1, RAF1, EFS, AKAP13, YWHAE, MARK1, SRC, LATS2, DNMBP, SS18, MAP4K5, FYN, ITGB1BP1, ARAF, CDC42BPA, PLCD3	388	403	16792	1.82564	1	0.634939	35.4153
GOTERM_BP_DIRECT	GO:0007015~actin filament organization	6	1.41509	0.0251817	PPP1R9A, SORBS3, ARHGEF2, FAT1, DIAPH2, CTNNA1	388	72	16792	3.60653	1	0.628298	35.4647
GOTERM_BP_DIRECT	GO:0033234~negative regulation of protein sumoylation	3	0.707547	0.0253941	GNL3L, PARK7, CTNNB1	388	11	16792	11.8032	1	0.624285	35.7058
GOTERM_BP_DIRECT	GO:0016050~vesicle organization	4	0.943396	0.0259794	CAV2, SNX9, FNBP1L, SNX33	388	28	16792	6.18262	1	0.62577	36.3656
GOTERM_BP_DIRECT	GO:0035335~peptidyl-tyrosine dephosphorylation	7	1.65094	0.0269351	PTPRK, PTPRM, PTPRF, PTPRA, PTPN14, PTPN21, PTPRU	388	99	16792	3.06009	1	0.632364	37.4294
GOTERM_BP_DIRECT	GO:0007229~integrin-mediated signaling pathway	7	1.65094	0.0269351	DOCK1, ITGB1BP1, FERMT2, ITGA3, MYH9, DST, SRC	388	99	16792	3.06009	1	0.632364	37.4294
GOTERM_BP_DIRECT	GO:0042127~regulation of cell proliferation	10	2.35849	0.0280514	STAT6, ESRRA, ARHGEF2, LTBR, FYN, TGFBR2, PLCD3, CNN2, MBD2, SRC	388	185	16792	2.33937	1	0.640761	38.6505
GOTERM_BP_DIRECT	GO:0031175~neuron projection development	7	1.65094	0.02812	PTPRK, PPP1R9A, APP, PTPRM, RYK, CAPZB, HDGFRP3	388	100	16792	3.02948	1	0.635045	38.7249
GOTERM_BP_DIRECT	GO:0032481~positive regulation of type I interferon production	5	1.17925	0.0296747	STAT6, TMEM173, NFKB1, LRRFIP1, CTNNB1	388	51	16792	4.24298	1	0.648618	40.3865
GOTERM_BP_DIRECT	GO:0060444~branching involved in mammary gland duct morphogenesis	3	0.707547	0.0300152	PML, SRC, LRP5	388	12	16792	10.8196	1	0.646483	40.7447
GOTERM_BP_DIRECT	GO:0019430~removal of superoxide radicals	3	0.707547	0.0300152	ATP7A, PRDX2, SOD1	388	12	16792	10.8196	1	0.646483	40.7447
GOTERM_BP_DIRECT	GO:0032211~negative regulation of telomere maintenance via telomerase	3	0.707547	0.0300152	PML, GNL3L, SRC	388	12	16792	10.8196	1	0.646483	40.7447
GOTERM_BP_DIRECT	GO:0043066~negative regulation of apoptotic process	18	4.24528	0.0352365	EGFR, YWHAZ, NOL3, RAF1, PRDX2, BCL2L2, NFKB1, GLI3, PARK7, SRC, SPRY2, NOTCH2, CD44, HDAC1, CCND2, PHB2, CFL1, ARAF	388	455	16792	1.71211	1	0.69978	45.9899
GOTERM_BP_DIRECT	GO:0061024~membrane organization	4	0.943396	0.0367836	YWHAZ, SGCE, YWHAE, SGCB	388	32	16792	5.40979	1	0.709492	47.4581
GOTERM_BP_DIRECT	GO:0042060~wound healing	6	1.41509	0.0373604	EGFR, CORO1B, TGFBR2, RAF1, CNN2, GLI3	388	80	16792	3.24588	1	0.70925	47.9958
GOTERM_BP_DIRECT	GO:0007568~aging	9	2.12264	0.0375763	PPP1R9A, SERPINF1, TGFBR2, SERPING1, IL15, RPN2, MBD2, SOD1, CTNNA1	388	165	16792	2.36064	1	0.705515	48.1956
GOTERM_BP_DIRECT	GO:0006915~apoptotic process	21	4.95283	0.0396568	LTBR, TMEM214, GULP1, ADAMTSL4, SLC25A6, TGFBR2, PML, RAF1, NFKB1, PAWR, BCL2L12, BCL2L11, RPS3, TRADD, NCKAP1, NOTCH2, EI24, TMEM173, DOCK1, BCAP29, DAP	388	567	16792	1.6029	1	0.719477	50.0854
GOTERM_BP_DIRECT	GO:0007165~signal transduction	37	8.72642	0.0428565	FGD1, YWHAZ, GULP1, NFKB1, GNG12, IL15, SRC, STAT6, LGALS3BP, DOCK1, LIMD1, AGRN, MR1, TRIP10, GNG5, GNL1, EGFR, CASKIN2, PTPRK, RSU1, LTBR, PTPRM, PLXNB1, RYK, MET, RAF1, CLIC1, ARHGAP23, TRADD, ARHGAP31, TOM1L2, GNB1, SYDE1, GRN, IGF2R, OPHN1, NKIRAS2	388	1161	16792	1.37924	1	0.741908	52.8656
GOTERM_BP_DIRECT	GO:0060443~mammary gland morphogenesis	2	0.471698	0.0455636	STAT6, TGFBR2	388	2	16792	43.2784	1	0.758246	55.1032
GOTERM_BP_DIRECT	GO:1900078~positive regulation of cellular response to insulin stimulus	2	0.471698	0.0455636	ESRRA, MYO1C	388	2	16792	43.2784	1	0.758246	55.1032
GOTERM_BP_DIRECT	GO:0031345~negative regulation of cell projection organization	2	0.471698	0.0455636	SPRY2, ITGA3	388	2	16792	43.2784	1	0.758246	55.1032
GOTERM_BP_DIRECT	GO:0007213~G-protein coupled acetylcholine receptor signaling pathway	3	0.707547	0.0456398	GNAQ, GNB1, AGRN	388	15	16792	8.65567	1	0.75358	55.1648
GOTERM_BP_DIRECT	GO:0051044~positive regulation of membrane protein ectodomain proteolysis	3	0.707547	0.0456398	SNX9, SH3D19, SNX33	388	15	16792	8.65567	1	0.75358	55.1648
GOTERM_BP_DIRECT	GO:0043065~positive regulation of apoptotic process	13	3.06604	0.0461823	FGD1, ARHGEF2, ADAMTSL4, AKAP13, ARHGEF17, PAWR, SOD1, BCL2L11, SRC, LATS2, TRADD, CTNNB1, IGF2R	388	300	16792	1.8754	1	0.752564	55.6004
GOTERM_BP_DIRECT	GO:0051216~cartilage development	5	1.17925	0.0469239	ATP7A, BBS2, ESRRA, CD44, CREB3L2	388	59	16792	3.66766	1	0.753083	56.1894
GOTERM_BP_DIRECT	GO:0006886~intracellular protein transport	11	2.59434	0.047584	STX6, SNX9, TBC1D2B, CLTA, ARHGEF2, TOM1L2, TBC1D10A, BCAP29, SNX33, KDELR1, AP2M1	388	236	16792	2.01721	1	0.752984	56.7076
GOTERM_BP_DIRECT	GO:0048013~ephrin receptor signaling pathway	6	1.41509	0.0485087	SS18, FYN, SIPA1L1, EPHB4, SRC, AP2M1	388	86	16792	3.01942	1	0.754827	57.4238
GOTERM_BP_DIRECT	GO:0030177~positive regulation of Wnt signaling pathway	4	0.943396	0.0495347	SPIN1, ATP6AP2, MBD2, KANK1	388	36	16792	4.80871	1	0.757332	58.2053
GOTERM_BP_DIRECT	GO:0042254~ribosome biogenesis	4	0.943396	0.0495347	RPLP0, GNL3L, RPL7A, GNL1	388	36	16792	4.80871	1	0.757332	58.2053
GOTERM_BP_DIRECT	GO:0006446~regulation of translational initiation	4	0.943396	0.0495347	EIF3D, EIF3B, EIF3G, EIF3F	388	36	16792	4.80871	1	0.757332	58.2053
GOTERM_BP_DIRECT	GO:0042059~negative regulation of epidermal growth factor receptor signaling pathway	4	0.943396	0.0495347	EGFR, SPRY2, CLTA, AP2M1	388	36	16792	4.80871	1	0.757332	58.2053
GOTERM_BP_DIRECT	GO:0030168~platelet activation	7	1.65094	0.0501102	YWHAZ, GNAQ, FYN, GNB1, RAF1, SRC, FZD6	388	115	16792	2.63433	1	0.756598	58.6378
GOTERM_BP_DIRECT	GO:1902187~negative regulation of viral release from host cell	3	0.707547	0.0513825	TRIM5, PML, MID2	388	16	16792	8.11469	1	0.760696	59.5789
GOTERM_BP_DIRECT	GO:0061136~regulation of proteasomal protein catabolic process	3	0.707547	0.0513825	PSME1, RHBDF1, PRKACA	388	16	16792	8.11469	1	0.760696	59.5789
GOTERM_BP_DIRECT	GO:0051497~negative regulation of stress fiber assembly	3	0.707547	0.0573674	PFN1, PPP1R9A, WASF2	388	17	16792	7.63736	1	0.794016	63.7416
GOTERM_BP_DIRECT	GO:0036120~cellular response to platelet-derived growth factor stimulus	3	0.707547	0.0635805	CORO1B, FYN, SRC	388	18	16792	7.21306	1	0.823315	67.6339
GOTERM_BP_DIRECT	GO:0010596~negative regulation of endothelial cell migration	3	0.707547	0.0635805	SP100, PTPRM, SERPINF1	388	18	16792	7.21306	1	0.823315	67.6339
GOTERM_BP_DIRECT	GO:0018108~peptidyl-tyrosine phosphorylation	8	1.88679	0.0641765	EGFR, CLK2, FYN, RYK, MET, ABI1, EPHB4, SRC	388	153	16792	2.26292	1	0.822211	67.9858
GOTERM_BP_DIRECT	GO:1904816~positive regulation of protein localization to chromosome, telomeric region	2	0.471698	0.0675628	PML, GNL3L	388	3	16792	28.8522	1	0.834353	69.918
GOTERM_BP_DIRECT	GO:0061198~fungiform papilla formation	2	0.471698	0.0675628	HDAC1, CTNNB1	388	3	16792	28.8522	1	0.834353	69.918
GOTERM_BP_DIRECT	GO:0010273~detoxification of copper ion	2	0.471698	0.0675628	ATP7A, PARK7	388	3	16792	28.8522	1	0.834353	69.918
GOTERM_BP_DIRECT	GO:0032526~response to retinoic acid	4	0.943396	0.0680743	SP100, CLK2, IGF2R, SLC10A3	388	41	16792	4.22228	1	0.832834	70.2001
GOTERM_BP_DIRECT	GO:0001701~in utero embryonic development	9	2.12264	0.0686162	ATP7A, MGAT1, TGFBR2, MBNL1, MYH9, GLI3, BCL2L11, FOXP1, CTNNB1	388	187	16792	2.08292	1	0.831479	70.4962
GOTERM_BP_DIRECT	GO:0043393~regulation of protein binding	3	0.707547	0.070008	APP, PRKACA, SRC	388	19	16792	6.83342	1	0.833944	71.2442
GOTERM_BP_DIRECT	GO:0006470~protein dephosphorylation	7	1.65094	0.0714895	PTPRK, PTPRM, PPP2CB, PTPN14, CTDSP1, PTPN21, PTPRU	388	126	16792	2.40435	1	0.836708	72.0208
GOTERM_BP_DIRECT	GO:0038096~Fc-gamma receptor signaling pathway involved in phagocytosis	7	1.65094	0.0736574	DOCK1, MYO1C, FYN, WASF2, ABI1, SRC, NCKAP1	388	127	16792	2.38542	1	0.842217	73.1217
GOTERM_BP_DIRECT	GO:0007224~smoothened signaling pathway	5	1.17925	0.0748157	EVC2, TGFBR2, IFT52, GLI3, ARL3	388	69	16792	3.13611	1	0.843409	73.693
GOTERM_BP_DIRECT	GO:0008285~negative regulation of cell proliferation	15	3.53774	0.0756362	B4GALT1, PTPRK, PML, PTPN14, RAF1, ABI1, PTPRU, TAX1BP3, GLI3, CTNNB1, SPRY2, NOTCH2, HDAC1, ITGB1BP1, DLG3	388	396	16792	1.63933	1	0.843225	74.0908
GOTERM_BP_DIRECT	GO:0048538~thymus development	4	0.943396	0.0762518	RAF1, SOD1, BCL2L11, CTNNB1	388	43	16792	4.02589	1	0.842236	74.3855
GOTERM_BP_DIRECT	GO:0034613~cellular protein localization	4	0.943396	0.0762518	ARMCX3, CTNNA1, LATS2, CTNNB1	388	43	16792	4.02589	1	0.842236	74.3855
GOTERM_BP_DIRECT	GO:0071375~cellular response to peptide hormone stimulus	3	0.707547	0.0766368	FYN, NFKB1, SRC	388	20	16792	6.49175	1	0.840351	74.5682
GOTERM_BP_DIRECT	GO:0018345~protein palmitoylation	3	0.707547	0.0766368	ZDHHC15, ZDHHC5, ZDHHC7	388	20	16792	6.49175	1	0.840351	74.5682
GOTERM_BP_DIRECT	GO:0072583~clathrin-mediated endocytosis	3	0.707547	0.0766368	CLTA, FNBP1L, AP2M1	388	20	16792	6.49175	1	0.840351	74.5682
GOTERM_BP_DIRECT	GO:0043113~receptor clustering	3	0.707547	0.0766368	ITGB1BP1, DLG3, AGRN	388	20	16792	6.49175	1	0.840351	74.5682
GOTERM_BP_DIRECT	GO:0006888~ER to Golgi vesicle-mediated transport	8	1.88679	0.077385	SEC31A, TMED3, ATL3, BCAP29, CREB3L2, LMAN2, KDELR1, SPTAN1	388	160	16792	2.16392	1	0.839927	74.9197
GOTERM_BP_DIRECT	GO:0033138~positive regulation of peptidyl-serine phosphorylation	5	1.17925	0.0779803	SPRY2, CD44, ARAF, RAF1, PARK7	388	70	16792	3.09131	1	0.838915	75.1962
GOTERM_BP_DIRECT	GO:0043123~positive regulation of I-kappaB kinase/NF-kappaB signaling	8	1.88679	0.0793924	TRIM5, TRIM38, LTBR, FYN, AKAP13, CTNNB1, TRADD, MID2	388	161	16792	2.15048	1	0.841086	75.8405
GOTERM_BP_DIRECT	GO:0060333~interferon-gamma-mediated signaling pathway	5	1.17925	0.0812108	TRIM5, TRIM38, SP100, CD44, PML	388	71	16792	3.04777	1	0.844705	76.647
GOTERM_BP_DIRECT	GO:0000027~ribosomal large subunit assembly	3	0.707547	0.0834544	RPL3, RPL11, RPL12	388	21	16792	6.18262	1	0.849701	77.6072
GOTERM_BP_DIRECT	GO:1900182~positive regulation of protein localization to nucleus	3	0.707547	0.0834544	FYN, SRC, PARK7	388	21	16792	6.18262	1	0.849701	77.6072
GOTERM_BP_DIRECT	GO:0051092~positive regulation of NF-kappaB transcription factor activity	7	1.65094	0.0874438	TRIM5, TRIM38, ARHGEF2, NFKB1, LRRFIP1, TRADD, MID2	388	133	16792	2.27781	1	0.860315	79.2233
GOTERM_BP_DIRECT	GO:0060058~positive regulation of apoptotic process involved in mammary gland involution	2	0.471698	0.0890562	B4GALT1, PML	388	4	16792	21.6392	1	0.862596	79.8447
GOTERM_BP_DIRECT	GO:0048368~lateral mesoderm development	2	0.471698	0.0890562	TEAD2, YAP1	388	4	16792	21.6392	1	0.862596	79.8447
GOTERM_BP_DIRECT	GO:0046464~acylglycerol catabolic process	2	0.471698	0.0890562	MGLL, ABHD12	388	4	16792	21.6392	1	0.862596	79.8447
GOTERM_BP_DIRECT	GO:1902177~positive regulation of oxidative stress-induced intrinsic apoptotic signaling pathway	2	0.471698	0.0890562	SOD1, PARK7	388	4	16792	21.6392	1	0.862596	79.8447
GOTERM_BP_DIRECT	GO:0002576~platelet degranulation	6	1.41509	0.0896464	LGALS3BP, APP, SERPING1, WDR1, SOD1, APLP2	388	103	16792	2.52107	1	0.861566	80.0678
GOTERM_BP_DIRECT	GO:2001243~negative regulation of intrinsic apoptotic signaling pathway	3	0.707547	0.0904486	BCL2L2, VDAC2, SRC	388	22	16792	5.90159	1	0.861226	80.3673
GOTERM_BP_DIRECT	GO:0034394~protein localization to cell surface	3	0.707547	0.0904486	PTPRK, PTPRU, CTNNB1	388	22	16792	5.90159	1	0.861226	80.3673
GOTERM_BP_DIRECT	GO:0002223~stimulatory C-type lectin receptor signaling pathway	6	1.41509	0.0953941	PSME1, FYN, RAF1, PRKACA, NFKB1, SRC	388	105	16792	2.47305	1	0.873401	82.1219
GOTERM_BP_DIRECT	GO:0048812~neuron projection morphogenesis	4	0.943396	0.0984472	ATP7A, EGFR, NBL1, PLXNB1	388	48	16792	3.60653	1	0.879295	83.1303

## Sheet: Tissue-enriched genes
Category	Term	Count	%	PValue	Genes	List Total	Pop Hits	Pop Total	Fold Enrichment	Bonferroni	Benjamini	FDR
GOTERM_BP_DIRECT	GO:0007283~spermatogenesis	125	5.66636	3.4285e-35	ENSG00000198021, ENSG00000102387, ENSG00000130377, ENSG00000205916, ENSG00000185972, ENSG00000168594, ENSG00000105549, ENSG00000175294, ENSG00000214929, ENSG00000185775, ENSG00000152430, ENSG00000168619, ENSG00000188120, ENSG00000188425, ENSG00000132749, ENSG00000183035, ENSG00000132141, ENSG00000170469, ENSG00000182459, ENSG00000228927, ENSG00000118156, ENSG00000184361, ENSG00000148200, ENSG0000…	1636	385	16792	3.33249	1.23597e-31	1.23597e-31	6.29989e-32
GOTERM_BP_DIRECT	GO:0030154~cell differentiation	95	4.30644	2.67319e-12	ENSG00000114646, ENSG00000155833, ENSG00000102387, ENSG00000179580, ENSG00000188816, ENSG00000178257, ENSG00000152670, ENSG00000130377, ENSG00000205916, ENSG00000155087, ENSG00000185972, ENSG00000172139, ENSG00000070388, ENSG00000123612, ENSG00000233803, ENSG00000105549, ENSG00000168454, ENSG00000175294, ENSG00000214929, ENSG00000185686, ENSG00000185775, ENSG00000152430, ENSG00000188508, ENSG0000…	1636	462	16792	2.11057	9.63687e-09	4.81843e-09	4.91202e-09
GOTERM_BP_DIRECT	GO:0018149~peptide cross-linking	25	1.13327	4.45861e-12	ENSG00000092295, ENSG00000198854, ENSG00000125780, ENSG00000184148, ENSG00000159455, ENSG00000203782, ENSG00000172155, ENSG00000196734, ENSG00000187180, ENSG00000187170, ENSG00000185962, ENSG00000187173, ENSG00000196805, ENSG00000244057, ENSG00000197084, ENSG00000163810, ENSG00000166947, ENSG00000203783, ENSG00000159516, ENSG00000187223, ENSG00000203784, ENSG00000240386, ENSG00000186226, ENSG0000…	1636	50	16792	5.13203	1.60735e-08	5.35782e-09	8.1928e-09
GOTERM_BP_DIRECT	GO:0031424~keratinization	24	1.08794	1.30539e-11	ENSG00000092295, ENSG00000105141, ENSG00000125780, ENSG00000159455, ENSG00000184148, ENSG00000203782, ENSG00000172155, ENSG00000196734, ENSG00000187180, ENSG00000187170, ENSG00000185962, ENSG00000172867, ENSG00000187173, ENSG00000196805, ENSG00000244057, ENSG00000197084, ENSG00000144452, ENSG00000187223, ENSG00000159516, ENSG00000240386, ENSG00000186226, ENSG00000186844, ENSG00000186207, ENSG0000…	1636	48	16792	5.13203	4.70593e-08	1.17648e-08	2.39866e-08
GOTERM_BP_DIRECT	GO:0010951~negative regulation of endopeptidase activity	39	1.76791	2.96978e-11	ENSG00000055955, ENSG00000196136, ENSG00000072080, ENSG00000055957, ENSG00000168703, ENSG00000113905, ENSG00000117601, ENSG00000151655, ENSG00000170099, ENSG00000106927, ENSG00000242550, ENSG00000114204, ENSG00000109072, ENSG00000157150, ENSG00000099937, ENSG00000165953, ENSG00000198670, ENSG00000160349, ENSG00000145192, ENSG00000197641, ENSG00000124116, ENSG00000255501, ENSG00000175121, ENSG0000…	1636	121	16792	3.30825	1.07061e-07	2.14121e-08	5.45699e-08
GOTERM_BP_DIRECT	GO:0006508~proteolysis	96	4.35177	1.12884e-10	ENSG00000165471, ENSG00000184647, ENSG00000103023, ENSG00000229859, ENSG00000139985, ENSG00000088926, ENSG00000243649, ENSG00000131400, ENSG00000158525, ENSG00000206549, ENSG00000197140, ENSG00000084693, ENSG00000168594, ENSG00000137674, ENSG00000134007, ENSG00000256713, ENSG00000219073, ENSG00000087128, ENSG00000172232, ENSG00000137225, ENSG00000185873, ENSG00000080618, ENSG00000160349, ENSG0000…	1636	500	16792	1.9707	4.06948e-07	6.78246e-08	2.07425e-07
GOTERM_BP_DIRECT	GO:0030216~keratinocyte differentiation	29	1.3146	1.82422e-10	ENSG00000092295, ENSG00000198854, ENSG00000159455, ENSG00000172155, ENSG00000203782, ENSG00000187180, ENSG00000002745, ENSG00000244057, ENSG00000197084, ENSG00000124882, ENSG00000185668, ENSG00000187223, ENSG00000203783, ENSG00000203784, ENSG00000186844, ENSG00000125780, ENSG00000184148, ENSG00000196734, ENSG00000187170, ENSG00000185962, ENSG00000187173, ENSG00000143631, ENSG00000196805, ENSG0000…	1636	76	16792	3.91655	6.57631e-07	9.39474e-08	3.35202e-07
GOTERM_BP_DIRECT	GO:0030049~muscle filament sliding	20	0.906618	3.13718e-10	ENSG00000118194, ENSG00000168530, ENSG00000159173, ENSG00000134571, ENSG00000105048, ENSG00000196091, ENSG00000159251, ENSG00000143549, ENSG00000197616, ENSG00000101470, ENSG00000130598, ENSG00000198336, ENSG00000264424, ENSG00000086967, ENSG00000130595, ENSG00000183091, ENSG00000125414, ENSG00000129991, ENSG00000198467, ENSG00000143632	1636	38	16792	5.40214	1.13095e-06	1.41369e-07	5.76458e-07
GOTERM_BP_DIRECT	GO:0007268~chemical synaptic transmission	57	2.58386	3.98202e-10	ENSG00000056291, ENSG00000170579, ENSG00000184156, ENSG00000145864, ENSG00000110076, ENSG00000079215, ENSG00000128683, ENSG00000145451, ENSG00000163285, ENSG00000036565, ENSG00000152578, ENSG00000111262, ENSG00000123454, ENSG00000136099, ENSG00000187730, ENSG00000120251, ENSG00000101327, ENSG00000155511, ENSG00000164326, ENSG00000126583, ENSG00000186297, ENSG00000173786, ENSG00000147571, ENSG0000…	1636	240	16792	2.43771	1.43552e-06	1.59502e-07	7.31698e-07
GOTERM_BP_DIRECT	GO:0007275~multicellular organism development	97	4.3971	5.0493e-10	ENSG00000171617, ENSG00000102387, ENSG00000130377, ENSG00000205916, ENSG00000185972, ENSG00000105549, ENSG00000175294, ENSG00000187166, ENSG00000152430, ENSG00000168619, ENSG00000188120, ENSG00000178093, ENSG00000188425, ENSG00000132749, ENSG00000183035, ENSG00000215475, ENSG00000170469, ENSG00000163806, ENSG00000204536, ENSG00000118156, ENSG00000173809, ENSG00000134940, ENSG00000139908, ENSG0000…	1636	521	16792	1.91097	1.82027e-06	1.82027e-07	9.27811e-07
GOTERM_BP_DIRECT	GO:0007286~spermatid development	26	1.1786	3.32393e-08	ENSG00000118245, ENSG00000106328, ENSG00000128040, ENSG00000162782, ENSG00000136811, ENSG00000143552, ENSG00000173769, ENSG00000206203, ENSG00000187268, ENSG00000125207, ENSG00000160188, ENSG00000139549, ENSG00000177938, ENSG00000182077, ENSG00000173093, ENSG00000122304, ENSG00000054796, ENSG00000212122, ENSG00000161594, ENSG00000164113, ENSG00000175646, ENSG00000120210, ENSG00000183304, ENSG0000…	1636	77	16792	3.46579	0.000119821	1.08934e-05	6.10774e-05
GOTERM_BP_DIRECT	GO:0007339~binding of sperm to zona pellucida	16	0.725295	3.09994e-07	ENSG00000134249, ENSG00000106304, ENSG00000124812, ENSG00000139985, ENSG00000149506, ENSG00000042813, ENSG00000204390, ENSG00000100312, ENSG00000134007, ENSG00000165076, ENSG00000115257, ENSG00000104755, ENSG00000090512, ENSG00000186075, ENSG00000173401, ENSG00000085465	1636	35	16792	4.69214	0.0011169	9.3123e-05	0.000569614
GOTERM_BP_DIRECT	GO:0043252~sodium-independent organic anion transport	13	0.589302	3.39338e-07	ENSG00000196600, ENSG00000139155, ENSG00000149452, ENSG00000197901, ENSG00000173930, ENSG00000197658, ENSG00000134538, ENSG00000184999, ENSG00000205359, ENSG00000111700, ENSG00000197891, ENSG00000163631, ENSG00000149742	1636	23	16792	5.80142	0.00122257	9.40966e-05	0.000623534
GOTERM_BP_DIRECT	GO:0042730~fibrinolysis	12	0.543971	1.01058e-06	ENSG00000180210, ENSG00000167768, ENSG00000131187, ENSG00000171560, ENSG00000164344, ENSG00000080618, ENSG00000113905, ENSG00000171564, ENSG00000167711, ENSG00000171557, ENSG00000187045, ENSG00000122194	1636	21	16792	5.86518	0.00363652	0.000260191	0.00185693
GOTERM_BP_DIRECT	GO:0006953~acute-phase response	16	0.725295	1.64703e-06	ENSG00000165471, ENSG00000180210, ENSG00000196136, ENSG00000055955, ENSG00000129988, ENSG00000106327, ENSG00000167711, ENSG00000148965, ENSG00000105697, ENSG00000132703, ENSG00000254647, ENSG00000228278, ENSG00000257017, ENSG00000197249, ENSG00000145192, ENSG00000229314	1636	39	16792	4.2109	0.00591996	0.000395759	0.00302639
GOTERM_BP_DIRECT	GO:0034587~piRNA metabolic process	10	0.453309	2.23532e-06	ENSG00000077800, ENSG00000154438, ENSG00000162639, ENSG00000095627, ENSG00000173809, ENSG00000125207, ENSG00000152670, ENSG00000143194, ENSG00000073146, ENSG00000178997	1636	15	16792	6.84271	0.00802596	0.000503519	0.00410733
GOTERM_BP_DIRECT	GO:0050832~defense response to fungus	13	0.589302	3.00975e-06	ENSG00000182261, ENSG00000161634, ENSG00000113905, ENSG00000205649, ENSG00000105697, ENSG00000126550, ENSG00000240247, ENSG00000206047, ENSG00000005381, ENSG00000100448, ENSG00000164821, ENSG00000239839, ENSG00000163221	1636	27	16792	4.94195	0.0107915	0.000638041	0.00553028
GOTERM_BP_DIRECT	GO:2000117~negative regulation of cysteine-type endopeptidase activity	10	0.453309	4.66633e-06	ENSG00000087250, ENSG00000101441, ENSG00000125815, ENSG00000101435, ENSG00000170373, ENSG00000175315, ENSG00000125823, ENSG00000170367, ENSG00000077984, ENSG00000170369	1636	16	16792	6.41504	0.0166814	0.000934127	0.00857405
GOTERM_BP_DIRECT	GO:0042742~defense response to bacterium	33	1.49592	7.71776e-06	ENSG00000164047, ENSG00000165471, ENSG00000168703, ENSG00000131050, ENSG00000205649, ENSG00000105697, ENSG00000126550, ENSG00000005381, ENSG00000186146, ENSG00000167419, ENSG00000167531, ENSG00000249139, ENSG00000257017, ENSG00000117983, ENSG00000100473, ENSG00000092067, ENSG00000204548, ENSG00000180483, ENSG00000128564, ENSG00000197561, ENSG00000239839, ENSG00000133661, ENSG00000164406, ENSG0000…	1636	145	16792	2.33596	0.0274392	0.00146328	0.0141805
GOTERM_BP_DIRECT	GO:0002576~platelet degranulation	26	1.1786	1.33192e-05	ENSG00000167244, ENSG00000143369, ENSG00000171560, ENSG00000121410, ENSG00000196136, ENSG00000055955, ENSG00000072080, ENSG00000197766, ENSG00000091513, ENSG00000113905, ENSG00000171564, ENSG00000167711, ENSG00000171557, ENSG00000163631, ENSG00000122194, ENSG00000163737, ENSG00000019991, ENSG00000228278, ENSG00000104112, ENSG00000163736, ENSG00000136854, ENSG00000197249, ENSG00000091583, ENSG0000…	1636	103	16792	2.59093	0.0468816	0.00239793	0.0244713
GOTERM_BP_DIRECT	GO:0031640~killing of cells of other organism	9	0.407978	1.39335e-05	ENSG00000161634, ENSG00000205649, ENSG00000126550, ENSG00000105697, ENSG00000164821, ENSG00000240247, ENSG00000163221, ENSG00000239839, ENSG00000206047	1636	14	16792	6.59832	0.04899	0.00238908	0.0255998
GOTERM_BP_DIRECT	GO:0007586~digestion	19	0.861287	2.03036e-05	ENSG00000229859, ENSG00000229183, ENSG00000204983, ENSG00000203697, ENSG00000122787, ENSG00000108849, ENSG00000142789, ENSG00000160182, ENSG00000137392, ENSG00000204140, ENSG00000256713, ENSG00000010438, ENSG00000096088, ENSG00000145040, ENSG00000141086, ENSG00000168925, ENSG00000240038, ENSG00000168928, ENSG00000169605	1636	63	16792	3.09551	0.0705805	0.00332152	0.0373013
GOTERM_BP_DIRECT	GO:0007342~fusion of sperm to egg plasma membrane	8	0.362647	4.17437e-05	ENSG00000258484, ENSG00000175294, ENSG00000124812, ENSG00000114547, ENSG00000106304, ENSG00000120160, ENSG00000104755, ENSG00000182264	1636	12	16792	6.84271	0.139713	0.00652166	0.0766766
GOTERM_BP_DIRECT	GO:0051321~meiotic cell cycle	13	0.589302	4.96962e-05	ENSG00000183066, ENSG00000160188, ENSG00000184571, ENSG00000095627, ENSG00000117650, ENSG00000182459, ENSG00000183324, ENSG00000125207, ENSG00000105146, ENSG00000156509, ENSG00000112053, ENSG00000178804, ENSG00000178997	1636	34	16792	3.92449	0.164027	0.00743717	0.0912776
GOTERM_BP_DIRECT	GO:0007340~acrosome reaction	9	0.407978	4.99395e-05	ENSG00000100312, ENSG00000258484, ENSG00000130943, ENSG00000178279, ENSG00000114547, ENSG00000115556, ENSG00000111254, ENSG00000115257, ENSG00000152503	1636	16	16792	5.77353	0.16476	0.00717559	0.0917243
GOTERM_BP_DIRECT	GO:0015698~inorganic anion transport	9	0.407978	4.99395e-05	ENSG00000196600, ENSG00000091137, ENSG00000149452, ENSG00000197901, ENSG00000197658, ENSG00000184999, ENSG00000113073, ENSG00000197891, ENSG00000149742	1636	16	16792	5.77353	0.16476	0.00717559	0.0917243
GOTERM_BP_DIRECT	GO:0031639~plasminogen activation	7	0.317316	5.47317e-05	ENSG00000171560, ENSG00000164344, ENSG00000088926, ENSG00000171564, ENSG00000171557, ENSG00000091583, ENSG00000146047	1636	9	16792	7.98316	0.179067	0.00756025	0.100522
GOTERM_BP_DIRECT	GO:0006704~glucocorticoid biosynthetic process	7	0.317316	5.47317e-05	ENSG00000203857, ENSG00000147571, ENSG00000203859, ENSG00000231852, ENSG00000117594, ENSG00000148795, ENSG00000160882	1636	9	16792	7.98316	0.179067	0.00756025	0.100522
GOTERM_BP_DIRECT	GO:0044267~cellular protein metabolic process	27	1.22393	5.47757e-05	ENSG00000167244, ENSG00000180210, ENSG00000229859, ENSG00000229183, ENSG00000157765, ENSG00000131400, ENSG00000185303, ENSG00000121351, ENSG00000256713, ENSG00000175206, ENSG00000110680, ENSG00000182752, ENSG00000133661, ENSG00000118271, ENSG00000171560, ENSG00000122852, ENSG00000116183, ENSG00000168878, ENSG00000122194, ENSG00000132703, ENSG00000254647, ENSG00000131183, ENSG00000168484, ENSG0000…	1636	118	16792	2.34856	0.179197	0.00728709	0.100603
GOTERM_BP_DIRECT	GO:0006814~sodium ion transport	21	0.951949	7.30348e-05	ENSG00000136531, ENSG00000164707, ENSG00000186009, ENSG00000152705, ENSG00000183873, ENSG00000110881, ENSG00000256870, ENSG00000166257, ENSG00000140675, ENSG00000179520, ENSG00000144290, ENSG00000100652, ENSG00000070915, ENSG00000112337, ENSG00000074803, ENSG00000139209, ENSG00000091664, ENSG00000158296, ENSG00000154025, ENSG00000129244, ENSG00000101892	1636	81	16792	2.66105	0.231489	0.00935949	0.134117
GOTERM_BP_DIRECT	GO:0007130~synaptonemal complex assembly	10	0.453309	7.62944e-05	ENSG00000180336, ENSG00000150783, ENSG00000171772, ENSG00000161860, ENSG00000143452, ENSG00000054796, ENSG00000217442, ENSG00000196074, ENSG00000244588, ENSG00000198765	1636	21	16792	4.88765	0.240467	0.00943971	0.140099
GOTERM_BP_DIRECT	GO:0006936~muscle contraction	25	1.13327	7.74871e-05	ENSG00000081248, ENSG00000168530, ENSG00000108878, ENSG00000108556, ENSG00000184185, ENSG00000196218, ENSG00000086967, ENSG00000125414, ENSG00000128872, ENSG00000177238, ENSG00000180209, ENSG00000106631, ENSG00000135902, ENSG00000143549, ENSG00000163157, ENSG00000197616, ENSG00000196811, ENSG00000264424, ENSG00000109061, ENSG00000188037, ENSG00000087258, ENSG00000198467, ENSG00000164532, ENSG0000…	1636	107	16792	2.39814	0.243726	0.0092685	0.142287
GOTERM_BP_DIRECT	GO:0006957~complement activation, alternative pathway	8	0.362647	8.28253e-05	ENSG00000157131, ENSG00000106804, ENSG00000243649, ENSG00000197766, ENSG00000021852, ENSG00000134389, ENSG00000125730, ENSG00000113600	1636	13	16792	6.31634	0.258142	0.00958594	0.152082
GOTERM_BP_DIRECT	GO:0044241~lipid digestion	8	0.362647	8.28253e-05	ENSG00000170835, ENSG00000137392, ENSG00000173239, ENSG00000166035, ENSG00000204020, ENSG00000175535, ENSG00000188992, ENSG00000204021	1636	13	16792	6.31634	0.258142	0.00958594	0.152082
GOTERM_BP_DIRECT	GO:0006836~neurotransmitter transport	11	0.49864	9.16915e-05	ENSG00000164363, ENSG00000151834, ENSG00000010379, ENSG00000197106, ENSG00000091664, ENSG00000165970, ENSG00000063127, ENSG00000104888, ENSG00000168993, ENSG00000179520, ENSG00000175003	1636	26	16792	4.34249	0.281481	0.0102769	0.168349
GOTERM_BP_DIRECT	GO:0007140~male meiosis	10	0.453309	0.000117989	ENSG00000154438, ENSG00000162039, ENSG00000137948, ENSG00000173809, ENSG00000152670, ENSG00000121101, ENSG00000163806, ENSG00000143194, ENSG00000196074, ENSG00000141096	1636	22	16792	4.66548	0.346477	0.0128075	0.216584
GOTERM_BP_DIRECT	GO:0030317~sperm motility	16	0.725295	0.000139185	ENSG00000118245, ENSG00000152705, ENSG00000147081, ENSG00000178257, ENSG00000152670, ENSG00000105679, ENSG00000166796, ENSG00000172139, ENSG00000163206, ENSG00000175294, ENSG00000114547, ENSG00000170950, ENSG00000181323, ENSG00000120210, ENSG00000112053, ENSG00000188782	1636	54	16792	3.0412	0.394559	0.0146504	0.255445
GOTERM_BP_DIRECT	GO:0043046~DNA methylation involved in gamete generation	9	0.407978	0.000142066	ENSG00000077800, ENSG00000154438, ENSG00000095627, ENSG00000124092, ENSG00000173809, ENSG00000152670, ENSG00000162782, ENSG00000143194, ENSG00000073146	1636	18	16792	5.13203	0.400814	0.0145272	0.260724
GOTERM_BP_DIRECT	GO:0060048~cardiac muscle contraction	14	0.634633	0.000249972	ENSG00000118194, ENSG00000168530, ENSG00000101306, ENSG00000159173, ENSG00000134571, ENSG00000159251, ENSG00000183873, ENSG00000166257, ENSG00000197616, ENSG00000130598, ENSG00000198336, ENSG00000198626, ENSG00000118729, ENSG00000129991	1636	45	16792	3.19326	0.593944	0.0247243	0.45833
GOTERM_BP_DIRECT	GO:0015671~oxygen transport	8	0.362647	0.000260579	ENSG00000244734, ENSG00000206177, ENSG00000086506, ENSG00000213934, ENSG00000196565, ENSG00000188536, ENSG00000223609, ENSG00000206172	1636	15	16792	5.47416	0.609181	0.0250725	0.477734
GOTERM_BP_DIRECT	GO:0007269~neurotransmitter secretion	15	0.679964	0.000264139	ENSG00000008056, ENSG00000110076, ENSG00000112499, ENSG00000067715, ENSG00000128683, ENSG00000101180, ENSG00000136750, ENSG00000136854, ENSG00000070748, ENSG00000160469, ENSG00000105649, ENSG00000179915, ENSG00000101438, ENSG00000132639, ENSG00000168993	1636	51	16792	3.01884	0.614165	0.0247503	0.484244
GOTERM_BP_DIRECT	GO:0007506~gonadal mesoderm development	6	0.271985	0.00037863	ENSG00000233803, ENSG00000228927, ENSG00000168757, ENSG00000236424, ENSG00000229549, ENSG00000258992	1636	8	16792	7.69804	0.744675	0.0344	0.693451
GOTERM_BP_DIRECT	GO:0006810~transport	55	2.4932	0.00038632	ENSG00000152208, ENSG00000112212, ENSG00000184786, ENSG00000165474, ENSG00000108556, ENSG00000145864, ENSG00000140522, ENSG00000105675, ENSG00000171365, ENSG00000137561, ENSG00000074803, ENSG00000196376, ENSG00000152578, ENSG00000205639, ENSG00000187730, ENSG00000135902, ENSG00000086159, ENSG00000186297, ENSG00000005471, ENSG00000196811, ENSG00000121634, ENSG00000146276, ENSG00000177182, ENSG0000…	1636	348	16792	1.62219	0.751659	0.0342244	0.707488
GOTERM_BP_DIRECT	GO:0007338~single fertilization	16	0.725295	0.00040279	ENSG00000139985, ENSG00000153498, ENSG00000147081, ENSG00000111254, ENSG00000117139, ENSG00000183753, ENSG00000205944, ENSG00000196184, ENSG00000182264, ENSG00000134007, ENSG00000100312, ENSG00000128596, ENSG00000104755, ENSG00000090512, ENSG00000185894, ENSG00000183795	1636	59	16792	2.78347	0.76598	0.0348031	0.737545
GOTERM_BP_DIRECT	GO:0070588~calcium ion transmembrane transport	25	1.13327	0.00042943	ENSG00000081248, ENSG00000006116, ENSG00000130943, ENSG00000108878, ENSG00000169306, ENSG00000078795, ENSG00000152705, ENSG00000176884, ENSG00000196296, ENSG00000110881, ENSG00000169313, ENSG00000167210, ENSG00000198216, ENSG00000007402, ENSG00000127412, ENSG00000175294, ENSG00000105605, ENSG00000055732, ENSG00000129749, ENSG00000118160, ENSG00000067191, ENSG00000150625, ENSG00000198785, ENSG0000…	1636	119	16792	2.15631	0.787418	0.036196	0.786142
GOTERM_BP_DIRECT	GO:0050830~defense response to Gram-positive bacterium	20	0.906618	0.00043654	ENSG00000161031, ENSG00000164047, ENSG00000165471, ENSG00000129988, ENSG00000214274, ENSG00000240247, ENSG00000157093, ENSG00000170890, ENSG00000206047, ENSG00000167531, ENSG00000151033, ENSG00000008438, ENSG00000110680, ENSG00000169397, ENSG00000171478, ENSG00000164821, ENSG00000120563, ENSG00000239839, ENSG00000160339, ENSG00000171489	1636	85	16792	2.41507	0.7928	0.0359444	0.799111
GOTERM_BP_DIRECT	GO:0042136~neurotransmitter biosynthetic process	7	0.317316	0.000464916	ENSG00000128683, ENSG00000136750, ENSG00000089250, ENSG00000087085, ENSG00000070748, ENSG00000112499, ENSG00000180176	1636	12	16792	5.98737	0.812956	0.0373836	0.850845
GOTERM_BP_DIRECT	GO:0006811~ion transport	26	1.1786	0.000483393	ENSG00000162763, ENSG00000113946, ENSG00000145864, ENSG00000108556, ENSG00000205359, ENSG00000256870, ENSG00000110436, ENSG00000179520, ENSG00000079215, ENSG00000070915, ENSG00000151834, ENSG00000118160, ENSG00000091664, ENSG00000074803, ENSG00000120903, ENSG00000111700, ENSG00000101438, ENSG00000160716, ENSG00000091137, ENSG00000135902, ENSG00000134538, ENSG00000147606, ENSG00000124140, ENSG0000…	1636	127	16792	2.1013	0.825015	0.0379939	0.884517
GOTERM_BP_DIRECT	GO:0007129~synapsis	9	0.407978	0.000506084	ENSG00000161609, ENSG00000162039, ENSG00000167014, ENSG00000057468, ENSG00000141255, ENSG00000249961, ENSG00000143194, ENSG00000168070, ENSG00000198765	1636	21	16792	4.39888	0.838765	0.038895	0.925854
GOTERM_BP_DIRECT	GO:0016125~sterol metabolic process	9	0.407978	0.000506084	ENSG00000167910, ENSG00000137869, ENSG00000231852, ENSG00000137714, ENSG00000036530, ENSG00000180432, ENSG00000148795, ENSG00000179142, ENSG00000160882	1636	21	16792	4.39888	0.838765	0.038895	0.925854
GOTERM_BP_DIRECT	GO:1902476~chloride transmembrane transport	21	0.951949	0.000532698	ENSG00000091137, ENSG00000187730, ENSG00000011677, ENSG00000156282, ENSG00000145864, ENSG00000186510, ENSG00000147606, ENSG00000124140, ENSG00000186297, ENSG00000171365, ENSG00000070915, ENSG00000145451, ENSG00000151834, ENSG00000163285, ENSG00000022355, ENSG00000188037, ENSG00000074803, ENSG00000146276, ENSG00000104888, ENSG00000112053, ENSG00000113327	1636	93	16792	2.31769	0.853523	0.040046	0.974319
GOTERM_BP_DIRECT	GO:0007214~gamma-aminobutyric acid signaling pathway	9	0.407978	0.000727852	ENSG00000151834, ENSG00000163285, ENSG00000011677, ENSG00000022355, ENSG00000145864, ENSG00000136928, ENSG00000146276, ENSG00000186297, ENSG00000113327	1636	22	16792	4.19893	0.92755	0.0532163	1.32901
GOTERM_BP_DIRECT	GO:1903779~regulation of cardiac conduction	15	0.679964	0.000746598	ENSG00000089250, ENSG00000221946, ENSG00000196296, ENSG00000187486, ENSG00000145244, ENSG00000150201, ENSG00000196218, ENSG00000175206, ENSG00000143318, ENSG00000198626, ENSG00000118160, ENSG00000116783, ENSG00000118729, ENSG00000129991, ENSG00000129244	1636	56	16792	2.7493	0.932288	0.0534664	1.36302
GOTERM_BP_DIRECT	GO:0030239~myofibril assembly	7	0.317316	0.000792423	ENSG00000177791, ENSG00000164591, ENSG00000172399, ENSG00000128872, ENSG00000239474, ENSG00000163157, ENSG00000197616	1636	13	16792	5.5268	0.942606	0.0555536	1.4461
GOTERM_BP_DIRECT	GO:0051258~protein polymerization	7	0.317316	0.000792423	ENSG00000143318, ENSG00000171560, ENSG00000109072, ENSG00000171564, ENSG00000118729, ENSG00000249884, ENSG00000171557	1636	13	16792	5.5268	0.942606	0.0555536	1.4461
GOTERM_BP_DIRECT	GO:0035036~sperm-egg recognition	7	0.317316	0.000792423	ENSG00000175294, ENSG00000106304, ENSG00000152705, ENSG00000099338, ENSG00000215262, ENSG00000182264, ENSG00000188782	1636	13	16792	5.5268	0.942606	0.0555536	1.4461
GOTERM_BP_DIRECT	GO:0007565~female pregnancy	20	0.906618	0.000798212	ENSG00000231924, ENSG00000183668, ENSG00000204941, ENSG00000083782, ENSG00000243130, ENSG00000243137, ENSG00000221826, ENSG00000145244, ENSG00000106927, ENSG00000107018, ENSG00000147571, ENSG00000175206, ENSG00000182752, ENSG00000242221, ENSG00000170848, ENSG00000120211, ENSG00000174697, ENSG00000149021, ENSG00000166863, ENSG00000085465	1636	89	16792	2.30653	0.943792	0.0548817	1.45659
GOTERM_BP_DIRECT	GO:0034765~regulation of ion transmembrane transport	23	1.04261	0.000933252	ENSG00000081248, ENSG00000136531, ENSG00000151704, ENSG00000108878, ENSG00000164794, ENSG00000152705, ENSG00000184156, ENSG00000168263, ENSG00000151079, ENSG00000173338, ENSG00000143473, ENSG00000184185, ENSG00000215262, ENSG00000198216, ENSG00000104848, ENSG00000007402, ENSG00000175294, ENSG00000184261, ENSG00000162728, ENSG00000162975, ENSG00000111262, ENSG00000188782, ENSG00000115474	1636	111	16792	2.12679	0.965471	0.0626792	1.70102
GOTERM_BP_DIRECT	GO:0019373~epoxygenase P450 pathway	8	0.362647	0.000991398	ENSG00000197838, ENSG00000140505, ENSG00000138115, ENSG00000130649, ENSG00000138109, ENSG00000197408, ENSG00000198077, ENSG00000255974	1636	18	16792	4.5618	0.972006	0.0652416	1.80609
GOTERM_BP_DIRECT	GO:0034220~ion transmembrane transport	36	1.63191	0.00110934	ENSG00000152208, ENSG00000186009, ENSG00000152705, ENSG00000145864, ENSG00000186510, ENSG00000110881, ENSG00000147614, ENSG00000164451, ENSG00000150201, ENSG00000105675, ENSG00000171365, ENSG00000213760, ENSG00000196218, ENSG00000145451, ENSG00000151834, ENSG00000151418, ENSG00000074803, ENSG00000118729, ENSG00000152578, ENSG00000113327, ENSG00000120251, ENSG00000011677, ENSG00000155511, ENSG0000…	1636	210	16792	1.75955	0.98171	0.0714211	2.01889
GOTERM_BP_DIRECT	GO:0009566~fertilization	12	0.543971	0.00116294	ENSG00000129437, ENSG00000161594, ENSG00000162039, ENSG00000115257, ENSG00000173809, ENSG00000120210, ENSG00000128040, ENSG00000141255, ENSG00000203907, ENSG00000143194, ENSG00000196074, ENSG00000244588	1636	40	16792	3.07922	0.984927	0.0734338	2.11546
GOTERM_BP_DIRECT	GO:0008544~epidermis development	19	0.861287	0.00119594	ENSG00000105141, ENSG00000198854, ENSG00000137709, ENSG00000159455, ENSG00000185069, ENSG00000080166, ENSG00000184486, ENSG00000170523, ENSG00000175315, ENSG00000172867, ENSG00000108759, ENSG00000196805, ENSG00000167754, ENSG00000143320, ENSG00000197084, ENSG00000159516, ENSG00000186226, ENSG00000204539, ENSG00000186847	1636	85	16792	2.29432	0.986619	0.0741422	2.17486
GOTERM_BP_DIRECT	GO:0071805~potassium ion transmembrane transport	24	1.08794	0.00131089	ENSG00000162753, ENSG00000129159, ENSG00000164794, ENSG00000184156, ENSG00000168263, ENSG00000151079, ENSG00000159197, ENSG00000173338, ENSG00000143473, ENSG00000124140, ENSG00000169313, ENSG00000187486, ENSG00000215262, ENSG00000150201, ENSG00000104848, ENSG00000198445, ENSG00000172139, ENSG00000166006, ENSG00000184261, ENSG00000105642, ENSG00000072954, ENSG00000162975, ENSG00000111262, ENSG0000…	1636	121	16792	2.03585	0.991164	0.0796145	2.38154
GOTERM_BP_DIRECT	GO:0003009~skeletal muscle contraction	9	0.407978	0.00140279	ENSG00000162004, ENSG00000101470, ENSG00000159173, ENSG00000105048, ENSG00000130598, ENSG00000135902, ENSG00000185482, ENSG00000130595, ENSG00000129991	1636	24	16792	3.84902	0.993658	0.0835538	2.54646
GOTERM_BP_DIRECT	GO:0051918~negative regulation of fibrinolysis	6	0.271985	0.00144149	ENSG00000180210, ENSG00000080618, ENSG00000113905, ENSG00000167711, ENSG00000091583, ENSG00000122194	1636	10	16792	6.15844	0.994485	0.0843685	2.61584
GOTERM_BP_DIRECT	GO:0008203~cholesterol metabolic process	16	0.725295	0.00194448	ENSG00000147465, ENSG00000005421, ENSG00000137714, ENSG00000160882, ENSG00000130208, ENSG00000142789, ENSG00000175336, ENSG00000158874, ENSG00000219073, ENSG00000166035, ENSG00000057252, ENSG00000132855, ENSG00000079435, ENSG00000179142, ENSG00000174697, ENSG00000245848	1636	68	16792	2.41507	0.999103	0.110366	3.51328
GOTERM_BP_DIRECT	GO:0015695~organic cation transport	7	0.317316	0.00194787	ENSG00000187010, ENSG00000144671, ENSG00000172940, ENSG00000112499, ENSG00000112077, ENSG00000188672, ENSG00000175003	1636	15	16792	4.78989	0.999114	0.108837	3.51929
GOTERM_BP_DIRECT	GO:0050829~defense response to Gram-negative bacterium	14	0.634633	0.00198053	ENSG00000182261, ENSG00000164047, ENSG00000197870, ENSG00000172232, ENSG00000110680, ENSG00000129988, ENSG00000171478, ENSG00000164821, ENSG00000120563, ENSG00000157093, ENSG00000160339, ENSG00000171489, ENSG00000151033, ENSG00000167531	1636	55	16792	2.61267	0.999213	0.108877	3.57729
GOTERM_BP_DIRECT	GO:0016998~cell wall macromolecule catabolic process	6	0.271985	0.00243163	ENSG00000171478, ENSG00000120563, ENSG00000157093, ENSG00000171489, ENSG00000151033, ENSG00000167531	1636	11	16792	5.59858	0.999846	0.130044	4.37499
GOTERM_BP_DIRECT	GO:0070197~meiotic attachment of telomere to nuclear envelope	5	0.226655	0.00246183	ENSG00000167014, ENSG00000160117, ENSG00000249961, ENSG00000244588, ENSG00000168070	1636	7	16792	7.33147	0.999862	0.129634	4.42816
GOTERM_BP_DIRECT	GO:0007274~neuromuscular synaptic transmission	9	0.407978	0.00249827	ENSG00000101306, ENSG00000160716, ENSG00000135902, ENSG00000185482, ENSG00000136854, ENSG00000108556, ENSG00000105649, ENSG00000120903, ENSG00000196811	1636	26	16792	3.55294	0.999879	0.129538	4.4923
GOTERM_BP_DIRECT	GO:0015701~bicarbonate transport	12	0.543971	0.00268526	ENSG00000164879, ENSG00000091137, ENSG00000244734, ENSG00000188536, ENSG00000147606, ENSG00000113073, ENSG00000206172, ENSG00000112077, ENSG00000144290, ENSG00000112053, ENSG00000131686, ENSG00000174990	1636	44	16792	2.79929	0.999938	0.136593	4.82075
GOTERM_BP_DIRECT	GO:0006699~bile acid biosynthetic process	8	0.362647	0.00279065	ENSG00000083807, ENSG00000198610, ENSG00000147465, ENSG00000167910, ENSG00000036530, ENSG00000180432, ENSG00000122787, ENSG00000136881	1636	21	16792	3.91012	0.999958	0.139605	5.00539
GOTERM_BP_DIRECT	GO:0017144~drug metabolic process	9	0.407978	0.00325138	ENSG00000244122, ENSG00000140505, ENSG00000138115, ENSG00000130649, ENSG00000138109, ENSG00000197408, ENSG00000187758, ENSG00000255974, ENSG00000010932	1636	27	16792	3.42135	0.999992	0.158569	5.80862
GOTERM_BP_DIRECT	GO:0051919~positive regulation of fibrinolysis	4	0.181324	0.00341752	ENSG00000131187, ENSG00000164344, ENSG00000088926, ENSG00000122194	1636	4	16792	10.2641	0.999996	0.163776	6.0967
GOTERM_BP_DIRECT	GO:0006705~mineralocorticoid biosynthetic process	4	0.181324	0.00341752	ENSG00000203857, ENSG00000203859, ENSG00000231852, ENSG00000179142	1636	4	16792	10.2641	0.999996	0.163776	6.0967
GOTERM_BP_DIRECT	GO:0042738~exogenous drug catabolic process	6	0.271985	0.00383643	ENSG00000140505, ENSG00000138115, ENSG00000138109, ENSG00000089250, ENSG00000197408, ENSG00000255974	1636	12	16792	5.13203	0.999999	0.179594	6.81935
GOTERM_BP_DIRECT	GO:0014047~glutamate secretion	9	0.407978	0.0041694	ENSG00000067715, ENSG00000136854, ENSG00000135423, ENSG00000105649, ENSG00000132639, ENSG00000110436, ENSG00000079215, ENSG00000104888, ENSG00000168993	1636	28	16792	3.29916	1	0.19115	7.39
GOTERM_BP_DIRECT	GO:0090277~positive regulation of peptide hormone secretion	5	0.226655	0.00454502	ENSG00000171560, ENSG00000106327, ENSG00000171564, ENSG00000171557, ENSG00000254647	1636	8	16792	6.41504	1	0.203944	8.02978
GOTERM_BP_DIRECT	GO:0006813~potassium ion transport	17	0.770626	0.00515955	ENSG00000151704, ENSG00000186009, ENSG00000164794, ENSG00000129159, ENSG00000184156, ENSG00000151079, ENSG00000173338, ENSG00000143473, ENSG00000184185, ENSG00000073969, ENSG00000105642, ENSG00000074803, ENSG00000162975, ENSG00000111262, ENSG00000129244, ENSG00000101892, ENSG00000115474	1636	82	16792	2.12791	1	0.225437	9.06747
GOTERM_BP_DIRECT	GO:0042391~regulation of membrane potential	16	0.725295	0.00524079	ENSG00000091137, ENSG00000135902, ENSG00000176884, ENSG00000108556, ENSG00000110881, ENSG00000147606, ENSG00000143473, ENSG00000169006, ENSG00000187486, ENSG00000174871, ENSG00000080644, ENSG00000163377, ENSG00000111262, ENSG00000117016, ENSG00000163873, ENSG00000112053	1636	75	16792	2.18967	1	0.225845	9.20382
GOTERM_BP_DIRECT	GO:0010942~positive regulation of cell death	9	0.407978	0.00527463	ENSG00000147571, ENSG00000257017, ENSG00000087250, ENSG00000244734, ENSG00000167034, ENSG00000188536, ENSG00000082482, ENSG00000206172, ENSG00000139515	1636	29	16792	3.1854	1	0.224467	9.26057
GOTERM_BP_DIRECT	GO:0007141~male meiosis I	7	0.317316	0.0055979	ENSG00000142025, ENSG00000180336, ENSG00000139351, ENSG00000162039, ENSG00000137948, ENSG00000054796, ENSG00000073146	1636	18	16792	3.99158	1	0.233774	9.8009
GOTERM_BP_DIRECT	GO:0035235~ionotropic glutamate receptor signaling pathway	8	0.362647	0.00640839	ENSG00000152208, ENSG00000120251, ENSG00000155511, ENSG00000176884, ENSG00000273079, ENSG00000152578, ENSG00000198785, ENSG00000163873	1636	24	16792	3.42135	1	0.259918	11.1422
GOTERM_BP_DIRECT	GO:0008306~associative learning	8	0.362647	0.00640839	ENSG00000147571, ENSG00000160716, ENSG00000171532, ENSG00000154146, ENSG00000116147, ENSG00000110881, ENSG00000132639, ENSG00000186297	1636	24	16792	3.42135	1	0.259918	11.1422
GOTERM_BP_DIRECT	GO:0030449~regulation of complement activation	9	0.407978	0.00659013	ENSG00000157131, ENSG00000109072, ENSG00000106804, ENSG00000243649, ENSG00000021852, ENSG00000039537, ENSG00000123838, ENSG00000125730, ENSG00000113600	1636	30	16792	3.07922	1	0.263311	11.4404
GOTERM_BP_DIRECT	GO:0016042~lipid catabolic process	17	0.770626	0.00737554	ENSG00000166819, ENSG00000187021, ENSG00000188992, ENSG00000182333, ENSG00000170890, ENSG00000234906, ENSG00000137392, ENSG00000204140, ENSG00000173239, ENSG00000115556, ENSG00000139151, ENSG00000177666, ENSG00000204020, ENSG00000175535, ENSG00000224916, ENSG00000079435, ENSG00000204022, ENSG00000204021	1636	85	16792	2.05281	1	0.286673	12.7182
GOTERM_BP_DIRECT	GO:0006700~C21-steroid hormone biosynthetic process	5	0.226655	0.00755424	ENSG00000085662, ENSG00000147465, ENSG00000137714, ENSG00000179142, ENSG00000160882	1636	9	16792	5.70225	1	0.289442	13.0065
GOTERM_BP_DIRECT	GO:0045922~negative regulation of fatty acid metabolic process	5	0.226655	0.00755424	ENSG00000244122, ENSG00000244474, ENSG00000241119, ENSG00000243135, ENSG00000254647	1636	9	16792	5.70225	1	0.289442	13.0065
GOTERM_BP_DIRECT	GO:0055085~transmembrane transport	37	1.67724	0.00762032	ENSG00000196600, ENSG00000166111, ENSG00000159164, ENSG00000159763, ENSG00000152779, ENSG00000165474, ENSG00000172940, ENSG00000256870, ENSG00000100652, ENSG00000181240, ENSG00000144452, ENSG00000184999, ENSG00000118160, ENSG00000144671, ENSG00000074803, ENSG00000165970, ENSG00000185518, ENSG00000154025, ENSG00000182557, ENSG00000164707, ENSG00000172005, ENSG00000140798, ENSG00000151475, ENSG0000…	1636	244	16792	1.55644	1	0.28855	13.1129
GOTERM_BP_DIRECT	GO:0007271~synaptic transmission, cholinergic	10	0.453309	0.00774196	ENSG00000101180, ENSG00000160716, ENSG00000165917, ENSG00000129749, ENSG00000150551, ENSG00000135902, ENSG00000080644, ENSG00000108556, ENSG00000120903, ENSG00000196811	1636	37	16792	2.77407	1	0.28943	13.3083
GOTERM_BP_DIRECT	GO:0042573~retinoic acid metabolic process	6	0.271985	0.00822003	ENSG00000143320, ENSG00000095596, ENSG00000244122, ENSG00000241119, ENSG00000243135, ENSG00000196344	1636	14	16792	4.39888	1	0.301278	14.0726
GOTERM_BP_DIRECT	GO:0033700~phospholipid efflux	6	0.271985	0.00822003	ENSG00000158874, ENSG00000144452, ENSG00000224916, ENSG00000179869, ENSG00000110243, ENSG00000130208, ENSG00000234906	1636	14	16792	4.39888	1	0.301278	14.0726
GOTERM_BP_DIRECT	GO:0006937~regulation of muscle contraction	6	0.271985	0.00822003	ENSG00000118194, ENSG00000101470, ENSG00000105048, ENSG00000130598, ENSG00000130595, ENSG00000111262	1636	14	16792	4.39888	1	0.301278	14.0726
GOTERM_BP_DIRECT	GO:0042744~hydrogen peroxide catabolic process	7	0.317316	0.00986967	ENSG00000244734, ENSG00000121053, ENSG00000188536, ENSG00000115705, ENSG00000206172, ENSG00000167419, ENSG00000005381	1636	20	16792	3.59242	1	0.346673	16.6613
GOTERM_BP_DIRECT	GO:0045471~response to ethanol	19	0.861287	0.0123674	ENSG00000147465, ENSG00000164879, ENSG00000160716, ENSG00000176884, ENSG00000159251, ENSG00000169194, ENSG00000273079, ENSG00000105697, ENSG00000170893, ENSG00000180176, ENSG00000138207, ENSG00000166006, ENSG00000147571, ENSG00000130649, ENSG00000181092, ENSG00000172955, ENSG00000174697, ENSG00000198785, ENSG00000196344	1636	105	16792	1.85731	1	0.410095	20.4408
GOTERM_BP_DIRECT	GO:0015721~bile acid and bile salt transport	8	0.362647	0.0127051	ENSG00000083807, ENSG00000198610, ENSG00000139155, ENSG00000170231, ENSG00000134538, ENSG00000111700, ENSG00000163631, ENSG00000100652	1636	27	16792	3.0412	1	0.414911	20.9392
GOTERM_BP_DIRECT	GO:0006875~cellular metal ion homeostasis	4	0.181324	0.014705	ENSG00000087250, ENSG00000113946, ENSG00000132749, ENSG00000165046	1636	6	16792	6.84271	1	0.458738	23.8307
GOTERM_BP_DIRECT	GO:2000311~regulation of alpha-amino-3-hydroxy-5-methyl-4-isoxazole propionate selective glutamate receptor activity	6	0.271985	0.0152171	ENSG00000006116, ENSG00000105605, ENSG00000174871, ENSG00000179915, ENSG00000008735, ENSG00000166862	1636	16	16792	3.84902	1	0.466435	24.5548
GOTERM_BP_DIRECT	GO:0048240~sperm capacitation	6	0.271985	0.0152171	ENSG00000154040, ENSG00000152705, ENSG00000115257, ENSG00000112053, ENSG00000111644, ENSG00000188782	1636	16	16792	3.84902	1	0.466435	24.5548
GOTERM_BP_DIRECT	GO:0044130~negative regulation of growth of symbiont in host	6	0.271985	0.0152171	ENSG00000164047, ENSG00000165471, ENSG00000100448, ENSG00000129988, ENSG00000197561, ENSG00000005381	1636	16	16792	3.84902	1	0.466435	24.5548
GOTERM_BP_DIRECT	GO:0008206~bile acid metabolic process	6	0.271985	0.0152171	ENSG00000139155, ENSG00000170231, ENSG00000134538, ENSG00000111700, ENSG00000174697, ENSG00000136881	1636	16	16792	3.84902	1	0.466435	24.5548
GOTERM_BP_DIRECT	GO:0048168~regulation of neuronal synaptic plasticity	6	0.271985	0.0152171	ENSG00000147465, ENSG00000154118, ENSG00000020129, ENSG00000102003, ENSG00000184144, ENSG00000166342	1636	16	16792	3.84902	1	0.466435	24.5548
GOTERM_BP_DIRECT	GO:0048741~skeletal muscle fiber development	8	0.362647	0.0155503	ENSG00000196218, ENSG00000122180, ENSG00000185482, ENSG00000177324, ENSG00000129152, ENSG00000239474, ENSG00000157119, ENSG00000143632	1636	28	16792	2.93259	1	0.469971	25.0226
GOTERM_BP_DIRECT	GO:0086010~membrane depolarization during action potential	8	0.362647	0.0155503	ENSG00000081248, ENSG00000136531, ENSG00000175294, ENSG00000152705, ENSG00000183873, ENSG00000166257, ENSG00000198216, ENSG00000188782	1636	28	16792	2.93259	1	0.469971	25.0226
GOTERM_BP_DIRECT	GO:0010107~potassium ion import	8	0.362647	0.0155503	ENSG00000151704, ENSG00000162728, ENSG00000159197, ENSG00000184185, ENSG00000187486, ENSG00000129244, ENSG00000105675, ENSG00000115474	1636	28	16792	2.93259	1	0.469971	25.0226
GOTERM_BP_DIRECT	GO:0052696~flavonoid glucuronidation	7	0.317316	0.0160568	ENSG00000244122, ENSG00000244474, ENSG00000135226, ENSG00000241119, ENSG00000156096, ENSG00000109181, ENSG00000243135	1636	22	16792	3.26584	1	0.477109	25.7282
GOTERM_BP_DIRECT	GO:0006702~androgen biosynthetic process	5	0.226655	0.0168853	ENSG00000025423, ENSG00000203857, ENSG00000203859, ENSG00000148795, ENSG00000130948	1636	11	16792	4.66548	1	0.490654	26.8689
GOTERM_BP_DIRECT	GO:0006707~cholesterol catabolic process	5	0.226655	0.0168853	ENSG00000170835, ENSG00000167910, ENSG00000087250, ENSG00000036530, ENSG00000122787	1636	11	16792	4.66548	1	0.490654	26.8689
GOTERM_BP_DIRECT	GO:0050770~regulation of axonogenesis	7	0.317316	0.0199774	ENSG00000148948, ENSG00000165731, ENSG00000176884, ENSG00000184486, ENSG00000083782, ENSG00000128656, ENSG00000187122	1636	23	16792	3.12384	1	0.546488	30.9819
GOTERM_BP_DIRECT	GO:0008202~steroid metabolic process	10	0.453309	0.0207117	ENSG00000198610, ENSG00000025423, ENSG00000138115, ENSG00000130649, ENSG00000231852, ENSG00000138109, ENSG00000130540, ENSG00000197408, ENSG00000148795, ENSG00000255974	1636	43	16792	2.38699	1	0.555714	31.926
GOTERM_BP_DIRECT	GO:0035725~sodium ion transmembrane transport	14	0.634633	0.0229376	ENSG00000131183, ENSG00000070915, ENSG00000136531, ENSG00000164707, ENSG00000112337, ENSG00000157765, ENSG00000118160, ENSG00000183873, ENSG00000110881, ENSG00000166257, ENSG00000113073, ENSG00000164037, ENSG00000104888, ENSG00000188782	1636	73	16792	1.96845	1	0.589314	34.7137
GOTERM_BP_DIRECT	GO:0030212~hyaluronan metabolic process	5	0.226655	0.0234097	ENSG00000055955, ENSG00000055957, ENSG00000151655, ENSG00000162267, ENSG00000019991	1636	12	16792	4.27669	1	0.592982	35.291
GOTERM_BP_DIRECT	GO:0035094~response to nicotine	9	0.407978	0.0236627	ENSG00000147465, ENSG00000160716, ENSG00000150551, ENSG00000135902, ENSG00000108556, ENSG00000169194, ENSG00000120903, ENSG00000139515, ENSG00000196811	1636	37	16792	2.49666	1	0.593131	35.5983
GOTERM_BP_DIRECT	GO:0007588~excretion	9	0.407978	0.0236627	ENSG00000171365, ENSG00000169344, ENSG00000151704, ENSG00000116218, ENSG00000244122, ENSG00000113946, ENSG00000086159, ENSG00000167580, ENSG00000186510	1636	37	16792	2.49666	1	0.593131	35.5983
GOTERM_BP_DIRECT	GO:0051932~synaptic transmission, GABAergic	4	0.181324	0.0238873	ENSG00000022355, ENSG00000145864, ENSG00000113327, ENSG00000106976	1636	7	16792	5.86518	1	0.592839	35.8701
GOTERM_BP_DIRECT	GO:0001867~complement activation, lectin pathway	4	0.181324	0.0238873	ENSG00000165471, ENSG00000167768, ENSG00000009724, ENSG00000160339	1636	7	16792	5.86518	1	0.592839	35.8701
GOTERM_BP_DIRECT	GO:0007341~penetration of zona pellucida	4	0.181324	0.0238873	ENSG00000100312, ENSG00000163206, ENSG00000178279, ENSG00000106304	1636	7	16792	5.86518	1	0.592839	35.8701
GOTERM_BP_DIRECT	GO:0007548~sex differentiation	7	0.317316	0.0245004	ENSG00000228927, ENSG00000142025, ENSG00000137090, ENSG00000236424, ENSG00000148795, ENSG00000143006, ENSG00000258992	1636	24	16792	2.99368	1	0.598476	36.6061
GOTERM_BP_DIRECT	GO:0007597~blood coagulation, intrinsic pathway	6	0.271985	0.0253522	ENSG00000101981, ENSG00000180210, ENSG00000131187, ENSG00000164344, ENSG00000088926, ENSG00000091583	1636	18	16792	3.42135	1	0.607446	37.6156
GOTERM_BP_DIRECT	GO:0034370~triglyceride-rich lipoprotein particle remodeling	3	0.135993	0.0265826	ENSG00000158874, ENSG00000224916, ENSG00000110243, ENSG00000234906	1636	3	16792	10.2641	1	0.621399	39.047
GOTERM_BP_DIRECT	GO:0000711~meiotic DNA repair synthesis	3	0.135993	0.0265826	ENSG00000150783, ENSG00000141255, ENSG00000198765	1636	3	16792	10.2641	1	0.621399	39.047
GOTERM_BP_DIRECT	GO:0070093~negative regulation of glucagon secretion	3	0.135993	0.0265826	ENSG00000147571, ENSG00000164326, ENSG00000174697	1636	3	16792	10.2641	1	0.621399	39.047
GOTERM_BP_DIRECT	GO:0061337~cardiac conduction	10	0.453309	0.027331	ENSG00000081248, ENSG00000006116, ENSG00000007402, ENSG00000105605, ENSG00000108878, ENSG00000183873, ENSG00000159197, ENSG00000184185, ENSG00000067191, ENSG00000166862	1636	45	16792	2.2809	1	0.628091	39.9023
GOTERM_BP_DIRECT	GO:0031214~biomineral tissue development	7	0.317316	0.0296586	ENSG00000126549, ENSG00000143369, ENSG00000152595, ENSG00000109205, ENSG00000205649, ENSG00000167749, ENSG00000126550	1636	25	16792	2.87394	1	0.654957	42.4907
GOTERM_BP_DIRECT	GO:0055010~ventricular cardiac muscle tissue morphogenesis	7	0.317316	0.0296586	ENSG00000163217, ENSG00000118194, ENSG00000159173, ENSG00000134571, ENSG00000129991, ENSG00000054598, ENSG00000197616	1636	25	16792	2.87394	1	0.654957	42.4907
GOTERM_BP_DIRECT	GO:0019433~triglyceride catabolic process	7	0.317316	0.0296586	ENSG00000164434, ENSG00000170323, ENSG00000170231, ENSG00000166035, ENSG00000177666, ENSG00000110243, ENSG00000079435	1636	25	16792	2.87394	1	0.654957	42.4907
GOTERM_BP_DIRECT	GO:0022617~extracellular matrix disassembly	14	0.634633	0.0310056	ENSG00000164344, ENSG00000204983, ENSG00000122194, ENSG00000137674, ENSG00000166670, ENSG00000167751, ENSG00000100448, ENSG00000138829, ENSG00000167749, ENSG00000118113, ENSG00000132692, ENSG00000197561, ENSG00000168925, ENSG00000168928	1636	76	16792	1.89075	1	0.667918	43.9401
GOTERM_BP_DIRECT	GO:0060134~prepulse inhibition	5	0.226655	0.0312634	ENSG00000152208, ENSG00000164434, ENSG00000176884, ENSG00000179915, ENSG00000198785	1636	13	16792	3.94771	1	0.667461	44.2135
GOTERM_BP_DIRECT	GO:0001878~response to yeast	5	0.226655	0.0312634	ENSG00000164047, ENSG00000110680, ENSG00000214274, ENSG00000197561, ENSG00000005381	1636	13	16792	3.94771	1	0.667461	44.2135
GOTERM_BP_DIRECT	GO:0019752~carboxylic acid metabolic process	5	0.226655	0.0312634	ENSG00000128683, ENSG00000136750, ENSG00000166800, ENSG00000166796, ENSG00000171989	1636	13	16792	3.94771	1	0.667461	44.2135
GOTERM_BP_DIRECT	GO:0006941~striated muscle contraction	5	0.226655	0.0312634	ENSG00000101306, ENSG00000089250, ENSG00000118729, ENSG00000239474, ENSG00000197616	1636	13	16792	3.94771	1	0.667461	44.2135
GOTERM_BP_DIRECT	GO:0089711~L-glutamate transmembrane transport	5	0.226655	0.0312634	ENSG00000091664, ENSG00000110436, ENSG00000079215, ENSG00000104888, ENSG00000179520	1636	13	16792	3.94771	1	0.667461	44.2135
GOTERM_BP_DIRECT	GO:0050806~positive regulation of synaptic transmission	5	0.226655	0.0312634	ENSG00000067715, ENSG00000108231, ENSG00000104918, ENSG00000170498, ENSG00000079215	1636	13	16792	3.94771	1	0.667461	44.2135
GOTERM_BP_DIRECT	GO:0006694~steroid biosynthetic process	8	0.362647	0.0314456	ENSG00000203857, ENSG00000147465, ENSG00000203859, ENSG00000132631, ENSG00000137869, ENSG00000231852, ENSG00000108786, ENSG00000148795	1636	32	16792	2.56601	1	0.66612	44.406
GOTERM_BP_DIRECT	GO:0001523~retinoid metabolic process	12	0.543971	0.0319539	ENSG00000198610, ENSG00000138207, ENSG00000137392, ENSG00000198099, ENSG00000158874, ENSG00000118271, ENSG00000175535, ENSG00000224916, ENSG00000072042, ENSG00000140522, ENSG00000147257, ENSG00000234906, ENSG00000196344	1636	61	16792	2.01916	1	0.668615	44.9396
GOTERM_BP_DIRECT	GO:0001504~neurotransmitter uptake	4	0.181324	0.0354927	ENSG00000159164, ENSG00000185518, ENSG00000132639, ENSG00000079215	1636	8	16792	5.13203	1	0.704044	48.5231
GOTERM_BP_DIRECT	GO:2001030~negative regulation of cellular glucuronidation	4	0.181324	0.0354927	ENSG00000244122, ENSG00000244474, ENSG00000241119, ENSG00000243135	1636	8	16792	5.13203	1	0.704044	48.5231
GOTERM_BP_DIRECT	GO:0090281~negative regulation of calcium ion import	4	0.181324	0.0354927	ENSG00000249139, ENSG00000164266, ENSG00000101448, ENSG00000170290	1636	8	16792	5.13203	1	0.704044	48.5231
GOTERM_BP_DIRECT	GO:0060046~regulation of acrosome reaction	4	0.181324	0.0354927	ENSG00000124812, ENSG00000164266, ENSG00000140093, ENSG00000128040	1636	8	16792	5.13203	1	0.704044	48.5231
GOTERM_BP_DIRECT	GO:0010898~positive regulation of triglyceride catabolic process	4	0.181324	0.0354927	ENSG00000177666, ENSG00000105550, ENSG00000224916, ENSG00000110243, ENSG00000234906	1636	8	16792	5.13203	1	0.704044	48.5231
GOTERM_BP_DIRECT	GO:0050810~regulation of steroid biosynthetic process	4	0.181324	0.0354927	ENSG00000147465, ENSG00000139549, ENSG00000064703, ENSG00000174697	1636	8	16792	5.13203	1	0.704044	48.5231
GOTERM_BP_DIRECT	GO:1904224~negative regulation of glucuronosyltransferase activity	4	0.181324	0.0354927	ENSG00000244122, ENSG00000244474, ENSG00000241119, ENSG00000243135	1636	8	16792	5.13203	1	0.704044	48.5231
GOTERM_BP_DIRECT	GO:0001895~retina homeostasis	9	0.407978	0.0364069	ENSG00000162078, ENSG00000167768, ENSG00000111215, ENSG00000101441, ENSG00000159763, ENSG00000171199, ENSG00000091513, ENSG00000160349, ENSG00000163631	1636	40	16792	2.30941	1	0.710014	49.4122
GOTERM_BP_DIRECT	GO:0001580~detection of chemical stimulus involved in sensory perception of bitter taste	9	0.407978	0.0364069	ENSG00000169777, ENSG00000101441, ENSG00000159763, ENSG00000170373, ENSG00000163825, ENSG00000134183, ENSG00000167419, ENSG00000131686, ENSG00000170369	1636	40	16792	2.30941	1	0.710014	49.4122
GOTERM_BP_DIRECT	GO:0050808~synapse organization	8	0.362647	0.0366717	ENSG00000146006, ENSG00000074317, ENSG00000102385, ENSG00000116147, ENSG00000176204, ENSG00000242419, ENSG00000169862, ENSG00000240764	1636	33	16792	2.48826	1	0.709355	49.667
GOTERM_BP_DIRECT	GO:0098869~cellular oxidant detoxification	13	0.589302	0.0367287	ENSG00000168454, ENSG00000257017, ENSG00000244734, ENSG00000198704, ENSG00000204193, ENSG00000121053, ENSG00000188536, ENSG00000115705, ENSG00000009765, ENSG00000163631, ENSG00000206172, ENSG00000167419, ENSG00000224586	1636	70	16792	1.90618	1	0.706642	49.7218
GOTERM_BP_DIRECT	GO:0006805~xenobiotic metabolic process	14	0.634633	0.0374153	ENSG00000197838, ENSG00000095596, ENSG00000007933, ENSG00000140505, ENSG00000138115, ENSG00000138109, ENSG00000135226, ENSG00000130649, ENSG00000241119, ENSG00000036530, ENSG00000197408, ENSG00000156096, ENSG00000163221, ENSG00000010932	1636	78	16792	1.84227	1	0.710173	50.3762
GOTERM_BP_DIRECT	GO:0009813~flavonoid biosynthetic process	6	0.271985	0.0390057	ENSG00000244122, ENSG00000244474, ENSG00000135226, ENSG00000156096, ENSG00000109181, ENSG00000243135	1636	20	16792	3.07922	1	0.72214	51.8614
GOTERM_BP_DIRECT	GO:0001675~acrosome assembly	5	0.226655	0.0404807	ENSG00000128596, ENSG00000028839, ENSG00000204193, ENSG00000118434, ENSG00000186075	1636	14	16792	3.66574	1	0.732412	53.2011
GOTERM_BP_DIRECT	GO:0035914~skeletal muscle cell differentiation	10	0.453309	0.0447612	ENSG00000101306, ENSG00000109132, ENSG00000167612, ENSG00000148677, ENSG00000122180, ENSG00000176887, ENSG00000111046, ENSG00000005513, ENSG00000129152, ENSG00000239474	1636	49	16792	2.09471	1	0.764991	56.8922
GOTERM_BP_DIRECT	GO:0009235~cobalamin metabolic process	6	0.271985	0.0472258	ENSG00000010438, ENSG00000162438, ENSG00000204983, ENSG00000134812, ENSG00000168925, ENSG00000168928	1636	21	16792	2.93259	1	0.780527	58.8908
GOTERM_BP_DIRECT	GO:0035249~synaptic transmission, glutamatergic	6	0.271985	0.0472258	ENSG00000152208, ENSG00000174871, ENSG00000125814, ENSG00000176884, ENSG00000150394, ENSG00000104888	1636	21	16792	2.93259	1	0.780527	58.8908
GOTERM_BP_DIRECT	GO:0006641~triglyceride metabolic process	8	0.362647	0.0487609	ENSG00000170835, ENSG00000158874, ENSG00000196475, ENSG00000130649, ENSG00000110243, ENSG00000091583, ENSG00000182333, ENSG00000130208	1636	35	16792	2.34607	1	0.788507	60.0909
GOTERM_BP_DIRECT	GO:0060079~excitatory postsynaptic potential	7	0.317316	0.049197	ENSG00000152208, ENSG00000157017, ENSG00000080644, ENSG00000176884, ENSG00000008735, ENSG00000104888, ENSG00000063015	1636	28	16792	2.56601	1	0.788687	60.4258
GOTERM_BP_DIRECT	GO:0070327~thyroid hormone transport	4	0.181324	0.049462	ENSG00000123561, ENSG00000139155, ENSG00000118271, ENSG00000134538	1636	9	16792	4.5618	1	0.7877	60.6279
GOTERM_BP_DIRECT	GO:0006942~regulation of striated muscle contraction	4	0.181324	0.049462	ENSG00000159173, ENSG00000134571, ENSG00000196296, ENSG00000130595	1636	9	16792	4.5618	1	0.7877	60.6279
GOTERM_BP_DIRECT	GO:0052697~xenobiotic glucuronidation	4	0.181324	0.049462	ENSG00000244122, ENSG00000244474, ENSG00000241119, ENSG00000243135	1636	9	16792	4.5618	1	0.7877	60.6279
GOTERM_BP_DIRECT	GO:0031638~zymogen activation	4	0.181324	0.049462	ENSG00000101981, ENSG00000131187, ENSG00000010438, ENSG00000164344	1636	9	16792	4.5618	1	0.7877	60.6279
GOTERM_BP_DIRECT	GO:0015816~glycine transport	4	0.181324	0.049462	ENSG00000186334, ENSG00000197106, ENSG00000101438, ENSG00000165970	1636	9	16792	4.5618	1	0.7877	60.6279
GOTERM_BP_DIRECT	GO:0001778~plasma membrane repair	4	0.181324	0.049462	ENSG00000125414, ENSG00000185567, ENSG00000177238, ENSG00000132718	1636	9	16792	4.5618	1	0.7877	60.6279
GOTERM_BP_DIRECT	GO:0072488~ammonium transmembrane transport	4	0.181324	0.049462	ENSG00000187010, ENSG00000112077, ENSG00000188672, ENSG00000175003	1636	9	16792	4.5618	1	0.7877	60.6279
GOTERM_BP_DIRECT	GO:0045141~meiotic telomere clustering	4	0.181324	0.049462	ENSG00000167014, ENSG00000054796, ENSG00000249961, ENSG00000168070	1636	9	16792	4.5618	1	0.7877	60.6279
GOTERM_BP_DIRECT	GO:0035092~sperm chromatin condensation	3	0.135993	0.0497477	ENSG00000187166, ENSG00000178093, ENSG00000198765	1636	4	16792	7.69804	1	0.786868	60.8449
GOTERM_BP_DIRECT	GO:0061370~testosterone biosynthetic process	3	0.135993	0.0497477	ENSG00000147465, ENSG00000108786, ENSG00000130948	1636	4	16792	7.69804	1	0.786868	60.8449
GOTERM_BP_DIRECT	GO:0072221~metanephric distal convoluted tubule development	3	0.135993	0.0497477	ENSG00000169344, ENSG00000125618, ENSG00000104327	1636	4	16792	7.69804	1	0.786868	60.8449
GOTERM_BP_DIRECT	GO:0032095~regulation of response to food	3	0.135993	0.0497477	ENSG00000157017, ENSG00000087250, ENSG00000126583	1636	4	16792	7.69804	1	0.786868	60.8449
GOTERM_BP_DIRECT	GO:0007290~spermatid nucleus elongation	3	0.135993	0.0497477	ENSG00000118245, ENSG00000142025, ENSG00000187166	1636	4	16792	7.69804	1	0.786868	60.8449
GOTERM_BP_DIRECT	GO:0032375~negative regulation of cholesterol transport	3	0.135993	0.0497477	ENSG00000158874, ENSG00000224916, ENSG00000130208, ENSG00000234906	1636	4	16792	7.69804	1	0.786868	60.8449
GOTERM_BP_DIRECT	GO:0051938~L-glutamate import	3	0.135993	0.0497477	ENSG00000110436, ENSG00000079215, ENSG00000104888	1636	4	16792	7.69804	1	0.786868	60.8449
GOTERM_BP_DIRECT	GO:0072378~blood coagulation, fibrin clot formation	3	0.135993	0.0497477	ENSG00000171560, ENSG00000171564, ENSG00000171557	1636	4	16792	7.69804	1	0.786868	60.8449
GOTERM_BP_DIRECT	GO:0030502~negative regulation of bone mineralization	5	0.226655	0.0510714	ENSG00000126549, ENSG00000143369, ENSG00000152595, ENSG00000102145, ENSG00000145192	1636	15	16792	3.42135	1	0.792959	61.8351
GOTERM_BP_DIRECT	GO:0006629~lipid metabolic process	23	1.04261	0.0518031	ENSG00000170835, ENSG00000100884, ENSG00000166819, ENSG00000170231, ENSG00000205678, ENSG00000139547, ENSG00000187021, ENSG00000267467, ENSG00000188992, ENSG00000109181, ENSG00000130208, ENSG00000005471, ENSG00000234906, ENSG00000175336, ENSG00000176194, ENSG00000137392, ENSG00000166035, ENSG00000139151, ENSG00000198670, ENSG00000137561, ENSG00000224916, ENSG00000174697, ENSG00000224586, ENSG0000…	1636	157	16792	1.50365	1	0.795012	62.3722
GOTERM_BP_DIRECT	GO:0014823~response to activity	9	0.407978	0.0531053	ENSG00000147465, ENSG00000264424, ENSG00000181092, ENSG00000105550, ENSG00000125414, ENSG00000174697, ENSG00000214872, ENSG00000180176, ENSG00000175564	1636	43	16792	2.14829	1	0.800596	63.3104
GOTERM_BP_DIRECT	GO:0007596~blood coagulation	26	1.1786	0.0548023	ENSG00000180210, ENSG00000088926, ENSG00000196565, ENSG00000169313, ENSG00000117601, ENSG00000171557, ENSG00000101981, ENSG00000099937, ENSG00000102145, ENSG00000080618, ENSG00000171560, ENSG00000143278, ENSG00000105825, ENSG00000171564, ENSG00000223609, ENSG00000057593, ENSG00000122194, ENSG00000188191, ENSG00000244734, ENSG00000196415, ENSG00000115718, ENSG00000140093, ENSG00000165059, ENSG0000…	1636	184	16792	1.45036	1	0.808312	64.5001
GOTERM_BP_DIRECT	GO:0050714~positive regulation of protein secretion	8	0.362647	0.05565	ENSG00000148677, ENSG00000171560, ENSG00000087085, ENSG00000169194, ENSG00000171564, ENSG00000214274, ENSG00000171557, ENSG00000170890	1636	36	16792	2.2809	1	0.810743	65.0805
GOTERM_BP_DIRECT	GO:0030203~glycosaminoglycan metabolic process	7	0.317316	0.0571215	ENSG00000114646, ENSG00000112309, ENSG00000130287, ENSG00000109956, ENSG00000132692, ENSG00000147257, ENSG00000054598	1636	29	16792	2.47753	1	0.816641	66.067
GOTERM_BP_DIRECT	GO:0001662~behavioral fear response	7	0.317316	0.0571215	ENSG00000171532, ENSG00000078725, ENSG00000150551, ENSG00000112333, ENSG00000008735, ENSG00000147246, ENSG00000186297	1636	29	16792	2.47753	1	0.816641	66.067
GOTERM_BP_DIRECT	GO:0045214~sarcomere organization	7	0.317316	0.0571215	ENSG00000163217, ENSG00000143318, ENSG00000148677, ENSG00000154358, ENSG00000118729, ENSG00000239474, ENSG00000197616	1636	29	16792	2.47753	1	0.816641	66.067
GOTERM_BP_DIRECT	GO:0019731~antibacterial humoral response	9	0.407978	0.0596046	ENSG00000164047, ENSG00000110680, ENSG00000169397, ENSG00000214274, ENSG00000164821, ENSG00000240247, ENSG00000239839, ENSG00000206047, ENSG00000170890	1636	44	16792	2.09947	1	0.827661	67.672
GOTERM_BP_DIRECT	GO:0006631~fatty acid metabolic process	10	0.453309	0.0618654	ENSG00000244122, ENSG00000172497, ENSG00000196407, ENSG00000183549, ENSG00000132855, ENSG00000130377, ENSG00000180176, ENSG00000136881, ENSG00000125730, ENSG00000175564	1636	52	16792	1.97386	1	0.836799	69.0706
GOTERM_BP_DIRECT	GO:0007626~locomotory behavior	14	0.634633	0.0621641	ENSG00000131094, ENSG00000160716, ENSG00000171587, ENSG00000180176, ENSG00000153266, ENSG00000055732, ENSG00000080644, ENSG00000168959, ENSG00000107859, ENSG00000087258, ENSG00000132639, ENSG00000147246, ENSG00000123454, ENSG00000104327	1636	84	16792	1.71068	1	0.835949	69.2511
GOTERM_BP_DIRECT	GO:0006816~calcium ion transport	13	0.589302	0.0629027	ENSG00000081248, ENSG00000006116, ENSG00000160716, ENSG00000152705, ENSG00000196296, ENSG00000135222, ENSG00000127412, ENSG00000196218, ENSG00000105605, ENSG00000139151, ENSG00000198626, ENSG00000198785, ENSG00000170290	1636	76	16792	1.75569	1	0.837257	69.6931
GOTERM_BP_DIRECT	GO:0007158~neuron cell-cell adhesion	5	0.226655	0.0630229	ENSG00000170835, ENSG00000165731, ENSG00000116147, ENSG00000179915, ENSG00000110076	1636	16	16792	3.20752	1	0.835554	69.7644
GOTERM_BP_DIRECT	GO:0014002~astrocyte development	5	0.226655	0.0630229	ENSG00000123560, ENSG00000204305, ENSG00000087250, ENSG00000184486, ENSG00000131095	1636	16	16792	3.20752	1	0.835554	69.7644
GOTERM_BP_DIRECT	GO:0052695~cellular glucuronidation	5	0.226655	0.0630229	ENSG00000244122, ENSG00000244474, ENSG00000241119, ENSG00000156096, ENSG00000243135	1636	16	16792	3.20752	1	0.835554	69.7644
GOTERM_BP_DIRECT	GO:0055114~oxidation-reduction process	70	3.17316	0.0651914	ENSG00000181867, ENSG00000179148, ENSG00000095596, ENSG00000138109, ENSG00000108786, ENSG00000089250, ENSG00000205442, ENSG00000072042, ENSG00000122787, ENSG00000148795, ENSG00000160882, ENSG00000005381, ENSG00000171989, ENSG00000198610, ENSG00000168453, ENSG00000168454, ENSG00000007933, ENSG00000137869, ENSG00000231852, ENSG00000117594, ENSG00000179142, ENSG00000115705, ENSG00000123454, ENSG0000…	1636	592	16792	1.21366	1	0.843572	71.0247
GOTERM_BP_DIRECT	GO:0008228~opsonization	4	0.181324	0.065676	ENSG00000165471, ENSG00000122852, ENSG00000129988, ENSG00000160339	1636	10	16792	4.10562	1	0.843588	71.2994
GOTERM_BP_DIRECT	GO:0044341~sodium-dependent phosphate transport	4	0.181324	0.065676	ENSG00000131183, ENSG00000112337, ENSG00000157765, ENSG00000104888	1636	10	16792	4.10562	1	0.843588	71.2994
GOTERM_BP_DIRECT	GO:0008272~sulfate transport	4	0.181324	0.065676	ENSG00000164707, ENSG00000091137, ENSG00000147606, ENSG00000112053	1636	10	16792	4.10562	1	0.843588	71.2994
GOTERM_BP_DIRECT	GO:0050880~regulation of blood vessel size	4	0.181324	0.065676	ENSG00000175206, ENSG00000244734, ENSG00000164867, ENSG00000054598	1636	10	16792	4.10562	1	0.843588	71.2994
GOTERM_BP_DIRECT	GO:0019953~sexual reproduction	4	0.181324	0.065676	ENSG00000118245, ENSG00000128564, ENSG00000101883, ENSG00000174697	1636	10	16792	4.10562	1	0.843588	71.2994
GOTERM_BP_DIRECT	GO:0030261~chromosome condensation	4	0.181324	0.065676	ENSG00000175646, ENSG00000187166, ENSG00000178257, ENSG00000122304	1636	10	16792	4.10562	1	0.843588	71.2994
GOTERM_BP_DIRECT	GO:0043267~negative regulation of potassium ion transport	4	0.181324	0.065676	ENSG00000102468, ENSG00000164867, ENSG00000089250, ENSG00000118729	1636	10	16792	4.10562	1	0.843588	71.2994
GOTERM_BP_DIRECT	GO:0098656~anion transmembrane transport	7	0.317316	0.0657664	ENSG00000149452, ENSG00000197901, ENSG00000086159, ENSG00000113073, ENSG00000144290, ENSG00000198445, ENSG00000149742	1636	30	16792	2.39495	1	0.841807	71.3505
GOTERM_BP_DIRECT	GO:0007276~gamete generation	5	0.226655	0.0763023	ENSG00000179168, ENSG00000148200, ENSG00000171872, ENSG00000141255, ENSG00000101883	1636	17	16792	3.01884	1	0.881791	76.74
GOTERM_BP_DIRECT	GO:0010466~negative regulation of peptidase activity	5	0.226655	0.0763023	ENSG00000249139, ENSG00000143369, ENSG00000057149, ENSG00000147257, ENSG00000101448	1636	17	16792	3.01884	1	0.881791	76.74
GOTERM_BP_DIRECT	GO:0048265~response to pain	5	0.226655	0.0763023	ENSG00000165731, ENSG00000147571, ENSG00000110680, ENSG00000126583, ENSG00000123454	1636	17	16792	3.01884	1	0.881791	76.74
GOTERM_BP_DIRECT	GO:0007126~meiotic nuclear division	6	0.271985	0.0775636	ENSG00000176635, ENSG00000077800, ENSG00000077935, ENSG00000079393, ENSG00000143452, ENSG00000152430	1636	24	16792	2.56601	1	0.884209	77.3167
GOTERM_BP_DIRECT	GO:0003357~noradrenergic neuron differentiation	3	0.135993	0.0776301	ENSG00000109132, ENSG00000165462, ENSG00000176887	1636	5	16792	6.15844	1	0.882584	77.3468
GOTERM_BP_DIRECT	GO:0002682~regulation of immune system process	3	0.135993	0.0776301	ENSG00000228278, ENSG00000159763, ENSG00000229314	1636	5	16792	6.15844	1	0.882584	77.3468
GOTERM_BP_DIRECT	GO:0010807~regulation of synaptic vesicle priming	3	0.135993	0.0776301	ENSG00000125814, ENSG00000136854, ENSG00000099365	1636	5	16792	6.15844	1	0.882584	77.3468
GOTERM_BP_DIRECT	GO:0050996~positive regulation of lipid catabolic process	3	0.135993	0.0776301	ENSG00000158874, ENSG00000132855, ENSG00000110243	1636	5	16792	6.15844	1	0.882584	77.3468
GOTERM_BP_DIRECT	GO:0030300~regulation of intestinal cholesterol absorption	3	0.135993	0.0776301	ENSG00000158874, ENSG00000110243, ENSG00000174697	1636	5	16792	6.15844	1	0.882584	77.3468
GOTERM_BP_DIRECT	GO:0015672~monovalent inorganic cation transport	3	0.135993	0.0776301	ENSG00000072954, ENSG00000112077, ENSG00000101892	1636	5	16792	6.15844	1	0.882584	77.3468
GOTERM_BP_DIRECT	GO:0019740~nitrogen utilization	3	0.135993	0.0776301	ENSG00000187010, ENSG00000112077, ENSG00000188672	1636	5	16792	6.15844	1	0.882584	77.3468
GOTERM_BP_DIRECT	GO:0070296~sarcoplasmic reticulum calcium ion transport	3	0.135993	0.0776301	ENSG00000108878, ENSG00000198626, ENSG00000170290	1636	5	16792	6.15844	1	0.882584	77.3468
GOTERM_BP_DIRECT	GO:0035881~amacrine cell differentiation	3	0.135993	0.0776301	ENSG00000123307, ENSG00000168267, ENSG00000139445	1636	5	16792	6.15844	1	0.882584	77.3468
GOTERM_BP_DIRECT	GO:0007267~cell-cell signaling	33	1.49592	0.0780857	ENSG00000165474, ENSG00000169194, ENSG00000136999, ENSG00000121351, ENSG00000167531, ENSG00000137440, ENSG00000096395, ENSG00000124882, ENSG00000110680, ENSG00000102145, ENSG00000125965, ENSG00000213927, ENSG00000135346, ENSG00000131668, ENSG00000248099, ENSG00000136099, ENSG00000114279, ENSG00000139549, ENSG00000111241, ENSG00000105550, ENSG00000105492, ENSG00000164326, ENSG00000104818, ENSG0000…	1636	254	16792	1.33352	1	0.882274	77.5515
GOTERM_BP_DIRECT	GO:0001756~somitogenesis	8	0.362647	0.079779	ENSG00000136099, ENSG00000171956, ENSG00000090932, ENSG00000203877, ENSG00000167034, ENSG00000125813, ENSG00000111046, ENSG00000054598	1636	39	16792	2.10545	1	0.886041	78.2972
GOTERM_BP_DIRECT	GO:0031284~positive regulation of guanylate cyclase activity	4	0.181324	0.0839725	ENSG00000164867, ENSG00000089250, ENSG00000108309, ENSG00000048545	1636	11	16792	3.73238	1	0.897177	80.0443
GOTERM_BP_DIRECT	GO:0045745~positive regulation of G-protein coupled receptor protein signaling pathway	4	0.181324	0.0839725	ENSG00000129437, ENSG00000167754, ENSG00000128872, ENSG00000125730	1636	11	16792	3.73238	1	0.897177	80.0443
GOTERM_BP_DIRECT	GO:0017187~peptidyl-glutamic acid carboxylation	4	0.181324	0.0839725	ENSG00000101981, ENSG00000180210, ENSG00000115718, ENSG00000057593	1636	11	16792	3.73238	1	0.897177	80.0443
GOTERM_BP_DIRECT	GO:0006703~estrogen biosynthetic process	4	0.181324	0.0839725	ENSG00000203857, ENSG00000147465, ENSG00000137869, ENSG00000108786	1636	11	16792	3.73238	1	0.897177	80.0443
GOTERM_BP_DIRECT	GO:0050873~brown fat cell differentiation	7	0.317316	0.0852136	ENSG00000109424, ENSG00000170323, ENSG00000182035, ENSG00000181092, ENSG00000197930, ENSG00000171236, ENSG00000245848	1636	32	16792	2.24526	1	0.899079	80.5353
GOTERM_BP_DIRECT	GO:0006821~chloride transport	8	0.362647	0.0889792	ENSG00000145451, ENSG00000151834, ENSG00000022355, ENSG00000147606, ENSG00000144290, ENSG00000112053, ENSG00000186297, ENSG00000113327	1636	40	16792	2.05281	1	0.907691	81.9561
GOTERM_BP_DIRECT	GO:0051899~membrane depolarization	6	0.271985	0.0895398	ENSG00000160716, ENSG00000181092, ENSG00000183873, ENSG00000166257, ENSG00000198216, ENSG00000166862	1636	25	16792	2.46337	1	0.907584	82.1591
GOTERM_BP_DIRECT	GO:0033344~cholesterol efflux	6	0.271985	0.0895398	ENSG00000158874, ENSG00000057252, ENSG00000224916, ENSG00000179869, ENSG00000110243, ENSG00000130208, ENSG00000234906	1636	25	16792	2.46337	1	0.907584	82.1591
GOTERM_BP_DIRECT	GO:0003333~amino acid transmembrane transport	6	0.271985	0.0895398	ENSG00000164363, ENSG00000130876, ENSG00000197106, ENSG00000139209, ENSG00000101438, ENSG00000063127	1636	25	16792	2.46337	1	0.907584	82.1591
GOTERM_BP_DIRECT	GO:0002227~innate immune response in mucosa	6	0.271985	0.0895398	ENSG00000164047, ENSG00000169397, ENSG00000240247, ENSG00000239839, ENSG00000206047, ENSG00000170890	1636	25	16792	2.46337	1	0.907584	82.1591
GOTERM_BP_DIRECT	GO:0035176~social behavior	9	0.407978	0.0904163	ENSG00000160716, ENSG00000078725, ENSG00000176884, ENSG00000166343, ENSG00000179915, ENSG00000110076, ENSG00000112333, ENSG00000008735, ENSG00000180176	1636	48	16792	1.92451	1	0.908287	82.472
GOTERM_BP_DIRECT	GO:0061436~establishment of skin barrier	5	0.226655	0.0908595	ENSG00000179148, ENSG00000143631, ENSG00000167768, ENSG00000144452, ENSG00000143520	1636	18	16792	2.85113	1	0.907883	82.6283
GOTERM_BP_DIRECT	GO:0015758~glucose transport	7	0.317316	0.0960007	ENSG00000115592, ENSG00000163736, ENSG00000152254, ENSG00000170890, ENSG00000259384, ENSG00000163581, ENSG00000254647	1636	33	16792	2.17722	1	0.91867	84.3474
GOTERM_BP_DIRECT	GO:0002027~regulation of heart rate	7	0.317316	0.0960007	ENSG00000110680, ENSG00000198626, ENSG00000183873, ENSG00000116783, ENSG00000121577, ENSG00000118729, ENSG00000197616	1636	33	16792	2.17722	1	0.91867	84.3474
GOTERM_BP_DIRECT	GO:0030163~protein catabolic process	8	0.362647	0.0987511	ENSG00000137674, ENSG00000256713, ENSG00000229183, ENSG00000096088, ENSG00000131400, ENSG00000167749, ENSG00000197561, ENSG00000106927	1636	41	16792	2.00274	1	0.923257	85.1997
