# Supplementary material for: A Computational Method for Classifying Different Human Tissues with Quantitatively Tissue-Specific Expressed Genes
Source: Genes (Basel). 2018 Sep 7;9(9):449. doi: 10.3390/genes9090449 (PMC6162521; doi:10.3390/genes9090449)
Supplement: Supplementary file 1 [file genes-09-00449-s001.zip › Supplementary-Material-S1.xlsx]

## Sheet: mRMR
Supplementary Material S1. The mRMR feature list yielded by the mRMR method
Rank	Gene
1	ARAF
2	ITGA3
3	SLAIN2
4	ZNF532
5	PPIC
6	KDELR1
7	NBL1
8	PLP2
9	STAT6
10	ARHGAP23
11	LRIG3
12	MANBAL
13	PTPRA
14	YAP1
15	CLIC1
16	TMEM109
17	MOCS2
18	PTPRF
19	MYO1C
20	FAM127B
21	TRIP10
22	SERPING1
23	TOM1L2
24	PRICKLE3
25	FAM127C
26	PTBP1
27	SGCB
28	TEAD2
29	PLXNB1
30	TXNDC11
31	GNB2L1
32	EPHB4
33	EFS
34	TRIM38
35	C16orf58
36	TNKS1BP1
37	PABPC1
38	TMED3
39	HSPG2
40	LHFP
41	AFF1
42	EGFR
43	MAP7D3
44	SPIN1
45	TMEM43
46	EIF3D
47	C1S
48	SSR2
49	KDM5A
50	GNG12
51	SASH1
52	LMNA
53	ANXA11
54	GNAI3
55	AKAP13
56	PGRMC1
57	SERPINF1
58	KCTD9
59	JAM3
60	NKIRAS2
61	CAV2
62	SERPINB6
63	BCL2L2
64	FAM109B
65	ZNF704
66	PDLIM1
67	COX17
68	SNX33
69	SLC10A3
70	TAGLN2
71	APP
72	LRP5
73	ZDHHC5
74	LPHN2
75	PDIA5
76	ATP6AP2
77	DOCK1
78	MAN2B1
79	SELM
80	DLG3
81	MRFAP1
82	ATP7A
83	HDAC1
84	ZDHHC15
85	SIPA1L1
86	SP100
87	RPL18A
88	WBP5
89	LAMB2
90	MYH9
91	PLCD3
92	SH3D19
93	LIMD1
94	MGLL
95	TMCO4
96	CNN3
97	PFN1
98	RREB1
99	MAP7D1
100	PLEKHA5
101	SNX9
102	UNC45A
103	PCDHB4
104	SIX5
105	FAM127A
106	SLC20A2
107	LAPTM4A
108	KANK1
109	TRIOBP
110	STX6
111	MAN2B2
112	VANGL1
113	PTRF
114	SRC
115	PPP1R9A
116	SEC31A
117	PHLDB1
118	ZNF792
119	RAB34
120	SPRY2
121	RPS15A
122	NFIX
123	RNASE4
124	CCND2
125	CD81
126	SLC25A24
127	ADCY6
128	SORBS3
129	OXA1L
130	RBMS3
131	DAG1
132	ESRRA
133	RALY
134	CDC42BPA
135	LMAN2
136	RPL3
137	A4GALT
138	PTPN21
139	IL15
140	LGALS3BP
141	PCDHB10
142	TRIM5
143	LAMP1
144	EIF3G
145	PGRMC2
146	PAWR
147	CAPZB
148	MOCS1
149	SPPL2A
150	ITFG3
151	HDGFRP3
152	FYN
153	RAF1
154	NCKAP1
155	CNN2
156	MBNL1
157	GPR137B
158	BCAP29
159	MBOAT1
160	GULP1
161	ATP10D
162	DST
163	ACOT9
164	RNF145
165	2017-09-10
166	DNAJC18
167	PTPRU
168	DIAPH2
169	CORO1B
170	GNL3L
171	NRM
172	CTNNA1
173	SMARCA1
174	MR1
175	PPIA
176	ENDOD1
177	ABCC1
178	CYB5R3
179	KLF6
180	APLP2
181	RYK
182	CD44
183	FGD1
184	SS18
185	P4HB
186	MAP4K5
187	YWHAE
188	ATN1
189	WDR1
190	RPL23
191	BBS1
192	ASAP3
193	MGAT1
194	MPDZ
195	FNDC3B
196	SLC25A6
197	SEPW1
198	ELF1
199	ABHD12
200	MARK1
201	RHBDF1
202	SLC6A8
203	FLII
204	OBSL1
205	PHB2
206	SLC35D2
207	C1orf198
208	LRRFIP1
209	SYDE1
210	NECAP2
211	TEP1
212	VDAC2
213	ZNF415
214	SMARCD2
215	NFIB
216	NOTCH2
217	GLI3
218	PML
219	ATL3
220	CELF2
221	TGIF2
222	GTF3A
223	ARHGEF2
224	NHLRC2
225	TRMT2B
226	PTPRM
227	GNAQ
228	DDOST
229	TMEM14A
230	MLX
231	TEAD3
232	ADAMTSL4
233	ZFYVE21
234	PARD3
235	LTBR
236	ZNF462
237	TMEM214
238	H2AFY2
239	NFIC
240	GNL1
241	DAP
242	RPLP0
243	AP2M1
244	EPN2
245	EHD2
246	ARHGAP31
247	REXO2
248	DNMBP
249	DIP2C
250	RPL10A
251	CDK12
252	TMEM179B
253	IL17RC
254	PARK7
255	SPTAN1
256	EI24
257	TM9SF1
258	RUSC2
259	MSN
260	QARS
261	CFL1
262	SNTB2
263	KIF3B
264	ABHD14B
265	EXOC6B
266	BCL2L12
267	ABI1
268	PSME1
269	TAX1BP3
270	DLST
271	SGCE
272	GANAB
273	THADA
274	TBC1D10A
275	ERP44
276	TMEM98
277	MAPKAPK2
278	ARHGEF17
279	EIF3B
280	MTUS1
281	CALHM2
282	C1R
283	SSBP2
284	H6PD
285	UACA
286	CD151
287	GSTK1
288	ITSN2
289	C20orf194
290	SGSH
291	RPL12
292	PRPF40B
293	CD99L2
294	NDUFB11
295	MBD2
296	SCPEP1
297	ZMYND11
298	FAM114A1
299	FBXL7
300	WASF2
301	SP140L
302	GHDC
303	FGD5
304	CAST
305	LPIN3
306	AMOTL2
307	OS9
308	ARL3
309	RPL7
310	PLXNB2
311	TSPAN3
312	MLXIP
313	ZSCAN18
314	PDXDC1
315	GNB1
316	OPHN1
317	GRN
318	VEZT
319	LRP10
320	ZFYVE9
321	FAM35A
322	EIF3F
323	CHD3
324	LATS2
325	TRIP6
326	IBTK
327	TBC1D2B
328	PTPN14
329	LDHB
330	EVC2
331	SLC25A3
332	RPL7A
333	NLGN2
334	C11orf74
335	PLEKHA2
336	PPP2CB
337	SRPR
338	ESAM
339	GPR108
340	LIX1L
341	SLC16A2
342	ABCB7
343	PTPRK
344	ZDHHC7
345	RPS3
346	PAPSS1
347	KDSR
348	MMADHC
349	TMEM173
350	EEF1G
351	FERMT2
352	RNH1
353	BRMS1L
354	IFT52
355	CNRIP1
356	RSU1
357	MET
358	C7orf49
359	CEP70
360	IQCK
361	MCEE
362	CLTA
363	SOD1
364	BCL2L11
365	HK1
366	CREB3L2
367	CLK2
368	FOXP1
369	DHX16
370	GNG5
371	AGRN
372	SH3BGRL
373	FZD6
374	RPS5
375	ASAP2
376	VAT1
377	TSPAN4
378	PLA2G12A
379	TRADD
380	MGAT5
381	ZNF800
382	CYP20A1
383	TCF4
384	BBS2
385	YWHAZ
386	MID2
387	ERAP1
388	PRKACA
389	RPS10
390	DYM
391	RBMS1
392	CASKIN2
393	NFKB1
394	ME3
395	ZNF526
396	FNBP1L
397	MYCBP
398	RPL11
399	PRDX2
400	FOXJ2
401	SQRDL
402	MCM9
403	RPL15
404	DHX8
405	MYL12B
406	ADPGK
407	CTDSP1
408	LRCH2
409	FAM114A2
410	ARMCX3
411	B4GALT1
412	CARD10
413	RAB5C
414	NXN
415	CTNND1
416	IFRD2
417	ITGB1BP1
418	RPN2
419	FAT1
420	NDUFA4
421	MBOAT2
422	TGFBR2
423	LRP11
424	IGF2R
425	TMEM159
426	HELQ
427	NOL3
428	ZFP36L2
429	PMM2
430	C3orf33
431	NUBP1
432	CTNNB1
433	MVP
434	GPC1
435	DNAL1
436	NDUFB4
437	NGRN
438	PLSCR4
439	EHD4
440	VKORC1
441	EPS8
442	EHMT2
443	WWTR1
444	RAB31
445	HDAC7
446	SHE
447	RNF213
448	CHST3
449	AGPAT3
450	OCRL
451	SLC38A10
452	BMPR1A
453	APLF
454	PLEC
455	SNX7
456	MAP9
457	COX6A1
458	JMJD8
459	DNAJC19
460	RPL27
461	DPP9
462	MAP3K13
463	PQLC3
464	ITGAV
465	TRAF7
466	PCDHB9
467	SF3B4
468	POLDIP2
469	TANC1
470	PGPEP1
471	C1RL
472	ATP5H
473	GAS8
474	JAG2
475	EML4
476	ROBO1
477	SETD8
478	NFIA
479	MAGEH1
480	KIF13A
481	SURF4
482	PLS3
483	MPRIP
484	RNF135
485	RPS27A
486	GPR125
487	RUFY3
488	ECE1
489	MIF4GD
490	PRICKLE2
491	KIF1B
492	CTDSPL
493	DNAJA3
494	NAGLU
495	MSRB2
496	DNPEP
497	RAB12
498	ZNF217
499	ANKH
500	PIAS3
501	CACHD1
502	PLAGL1
503	ATG4A
504	FRY
505	ARHGAP17
506	RAB35
507	SLC12A4
508	CASD1
509	CTTN
510	SLC30A6
511	CDK5RAP3
512	PPAP2A
513	SEC11A
514	RPL29
515	APOL3
516	CCDC71
517	TUFM
518	RPS6
519	TLN1
520	AP1S2
521	CBX1
522	TINAGL1
523	GABARAPL2
524	TXNDC15
525	MORC4
526	ANXA2
527	EDEM2
528	TIMP2
529	ZNF703
530	ST5
531	AP2B1
532	CTTNBP2NL
533	ERBB2
534	UBE2Q2P1
535	HECTD2
536	BTF3
537	TWF1
538	RPS19
539	RNF217
540	DOCK9
541	FAM111A
542	TRIM4
543	ENPP4
544	SYPL1
545	YWHAQ
546	MXRA7
547	COX7B
548	TMEM123
549	PIGT
550	PCGF2
551	SDC2
552	ERICH1
553	PTK2
554	FBL
555	NEURL1B
556	DNMT3A
557	MAPRE2
558	PTPRS
559	STYX
560	KDELR2
561	HIATL1
562	FOXN3
563	CAMK1
564	ZDHHC1
565	KLF11
566	SWAP70
567	CADM4
568	PRAF2
569	SBDS
570	EIF4G1
571	SLC25A43
572	RAVER1
573	PPP1R13B
574	NFATC3
575	TEAD1
576	DCP1B
577	ARMCX2
578	NDUFV2
579	WWC3
580	NAA38
581	ARHGEF18
582	NHEJ1
583	VMAC
584	CCDC102A
585	LRP6
586	TP53
587	KIFC3
588	HNRNPH1
589	KIAA1191
590	COPZ2
591	ARPC5
592	ITPRIPL2
593	MRFAP1L1
594	ITGB5
595	TMEM205
596	THG1L
597	SETDB1
598	COQ4
599	CLPTM1L
600	TENC1
601	ARF3
602	TRPC1
603	B3GAT3
604	C9orf3
605	ABR
606	TAPBPL
607	RAVER2
608	CNPY2
609	RPL10
610	PCDHB5
611	POLM
612	VAPB
613	EEF1B2
614	TTC27
615	BCAR3
616	HIGD1A
617	SUCLG2
618	CKAP5
619	BLVRA
620	TSC22D1
621	PTPN1
622	NBPF9
623	SPIRE1
624	EIF3K
625	NMNAT3
626	BBS5
627	MED9
628	TNIP1
629	TFE3
630	PARP12
631	TRAF3IP2
632	CREB3
633	PPP2R1A
634	PRDX3
635	FAM19A5
636	GRK5
637	PPIB
638	NRBP1
639	RASSF8
640	CFLAR
641	UBA2
642	RARS2
643	RAC1
644	FN3K
645	AKTIP
646	POMGNT1
647	ESYT2
648	ATP9A
649	DZIP1
650	ADD3
651	RTN4
652	ZNF358
653	NDUFS5
654	EHBP1L1
655	PRRC1
656	CD59
657	APRT
658	TMBIM6
659	LRRC42
660	TFEB
661	ALG12
662	NFU1
663	CD9
664	TMEM87B
665	UBAC2
666	HAGH
667	DCAF5
668	PVRL2
669	STAT5A
670	SLC41A3
671	HDLBP
672	SH3PXD2A
673	CRIP2
674	ZNF75D
675	URGCP
676	CASP2
677	STK3
678	PCDH1
679	NCK1
680	CAP1
681	CDYL
682	PARD3B
683	AQR
684	NDUFA5
685	KIF1A
686	TATDN1
687	NFRKB
688	PTPRG
689	EML3
690	STIM1
691	NENF
692	PPP1R12C
693	BET1L
694	RPL36
695	SNAP23
696	MRPL15
697	INTS9
698	TTL
699	LCA5
700	ANO6
701	FKBP9
702	ZNF271
703	PKIG
704	SLC35A4
705	GNAI1
706	IMPDH2
707	PHF11
708	OTUD5
709	FCHSD2
710	KCTD3
711	COX4I1
712	UVRAG
713	VBP1
714	ARMCX1
715	CDKAL1
716	SKP1
717	RPS14
718	FLNB
719	CD47
720	USMG5
721	FUCA2
722	MFSD6
723	VPS4A
724	AP4E1
725	FGFR1
726	ERI3
727	NFS1
728	PRMT2
729	ARPC2
730	PPME1
731	HMG20B
732	RAB8A
733	SRBD1
734	ARHGAP1
735	PRUNE
736	SOBP
737	RPL35A
738	NBPF10
739	SETD7
740	TCEA2
741	TMEM9B
742	CD46
743	LTBP3
744	SEC24D
745	AXL
746	CDK4
747	FASTKD2
748	SPRED1
749	ARHGAP29
750	TMEM107
751	PXN
752	DYNLT3
753	PTMA
754	LAMA5
755	DENND5B
756	NDUFB8
757	SFXN4
758	MYO9B
759	DYNLRB1
760	KIAA1671
761	ENAH
762	HFE
763	PITPNB
764	HDHD2
765	LARP6
766	ILVBL
767	MED12
768	YWHAB
769	MTAP
770	FUNDC2
771	TJP1
772	ZW10
773	SP3
774	MTCH1
775	TTC23
776	CCDC149
777	DVL1
778	ZNF600
779	CDC42EP1
780	GSDMD
781	NRBP2
782	ERGIC1
783	RHOA
784	RNF180
785	SEC62
786	S100A10
787	TCF7L1
788	ALG3
789	PCDHB13
790	DCLRE1C
791	RER1
792	TMEM50A
793	HEXB
794	FAM78A
795	MAP3K6
796	FARP1
797	SYNE2
798	RPL6
799	PTMS
800	MAPK7
801	CRTAP
802	SEC23B
803	FAM168A
804	RPS3A
805	WFS1
806	ZXDC
807	NUDT5
808	TOP1MT
809	CGNL1
810	FAM169A
811	ZNF181
812	PTPN18
813	CCNK
814	TAOK3
815	BEND7
816	LRIG1
817	NPTN
818	ACTN4
819	NFATC2IP
820	METTL8
821	ADPRH
822	FBXW11
823	DNAJC1
824	EPB41L5
825	FXYD1
826	CNDP2
827	RPL41
828	S100A13
829	JAKMIP2
830	ABCF1
831	FCHSD1
832	PRDX5
833	HIGD2A
834	GNB2
835	RPL27A
836	DDX5
837	TAPBP
838	SIL1
839	ZNRF3
840	ANAPC16
841	OSBPL5
842	RPL17
843	CYP2U1
844	REST
845	PDGFRB
846	EIF4E3
847	SLC30A7
848	PRKRA
849	ADD1
850	PCDHB16
851	SERBP1
852	XPA
853	ZNF561
854	MDFIC
855	THEM4
856	NR2F6
857	NUP98
858	STX7
859	NGFRAP1
860	GUSB
861	GNAI2
862	NDUFA6
863	KARS
864	UNC13B
865	TBCB
866	RNF170
867	ESYT1
868	IMMP2L
869	NUCB1
870	SCYL3
871	UQCRB
872	ERP29
873	FAHD2B
874	STARD3NL
875	PTGES2
876	KCTD15
877	RNPEP
878	TULP3
879	CS
880	MOGS
881	DHRSX
882	ARHGEF10L
883	ALKBH1
884	KLHL29
885	COX6C
886	SH2B3
887	MARCKS
888	ATF1
889	ISCU
890	RAB6A
891	PRKCSH
892	CCDC92
893	CAMSAP1
894	SLC39A1
895	PCDHGA9
896	PARP11
897	UQCRQ
898	SMARCD3
899	DYNLL1
900	PRKD2
901	ADCY3
902	NOM1
903	BTG1
904	LIFR
905	NBEAL1
906	MAGED2
907	TMEM115
908	BRD2
909	CUEDC1
910	KIAA0020
911	CSNK1A1
912	FAM120C
913	RPL30
914	CTSZ
915	NEDD1
916	SLC38A2
917	ZNF32
918	POLD4
919	GEMIN4
920	MAPK3
921	FH
922	NAV2
923	CACNG7
924	DYRK2
925	PCDHB14
926	SCMH1
927	IRAK4
928	C19orf66
929	PIAS1
930	TOMM40L
931	ATP6V0E1
932	VCP
933	UQCRH
934	SLC10A7
935	ZNF410
936	DNAJB6
937	TMLHE
938	CHST14
939	EBPL
940	PATL1
941	CAT
942	LRRC28
943	ATP5J
944	SERTAD3
945	DSCR3
946	MYO9A
947	SPG11
948	MRPS28
949	SUMF1
950	NOP14
951	MYO6
952	TNFSF12
953	RBMS2
954	PCDHB12
955	FKBP2
956	WAPAL
957	RIN2
958	TMEM147
959	DCAF4
960	NDUFS4
961	PIGK
962	APEX2
963	CEP68
964	BOD1
965	AHNAK
966	PCBD1
967	TRIP11
968	RASAL2
969	KHNYN
970	SPTBN1
971	RABGAP1
972	YAF2
973	GCN1L1
974	TMEM183A
975	DCTN1
976	SF3B2
977	LPCAT3
978	FBXO17
979	UTP18
980	FZD8
981	EEF1A1
982	SLC39A9
983	KDM2A
984	LRRC1
985	NCOA3
986	MIPOL1
987	SCAMP4
988	C6orf47
989	MAGEF1
990	EXD2
991	SLCO3A1
992	MAN1A1
993	RGL1
994	GDAP2
995	ENSA
996	TPM4
997	ARPC3
998	LPIN2
999	CYTH3
1000	FAM105B
1001	EIF6
1002	DLC1
1003	FAM46A
1004	PTS
1005	KLF12
1006	TNFRSF1A
1007	MRPL37
1008	PHLDA3
1009	GNAO1
1010	MBTPS1
1011	BNIP2
1012	FARP2
1013	SLFN11
1014	RCN2
1015	PFKL
1016	NUDCD3
1017	RAB28
1018	OGDHL
1019	LEPROT
1020	TMEM138
1021	SEC24B
1022	AKIRIN2
1023	SLC25A12
1024	BMPR2
1025	FAM175A
1026	MTA3
1027	SELK
1028	SUMF2
1029	ECSIT
1030	ZC3H7B
1031	ITSN1
1032	PCDHGA2
1033	SARM1
1034	LRRFIP2
1035	DTX3L
1036	OXSR1
1037	ATF6B
1038	CD276
1039	SRP14
1040	MRPS9
1041	REEP5
1042	LCMT1
1043	DNAJC10
1044	FBXO2
1045	SNX12
1046	STAG1
1047	ZNF662
1048	RWDD1
1049	TMEM136
1050	DYNLT1
1051	SMAD5
1052	PCDHB6
1053	TCTN3
1054	MYOF
1055	BUD13
1056	GFOD1
1057	TTC28
1058	ASAH1
1059	MYL6
1060	C19orf10
1061	GLTSCR2
1062	DOCK6
1063	IFI16
1064	ANKRD49
1065	CCDC50
1066	NUMBL
1067	TMEM39A
1068	MSI2
1069	DIXDC1
1070	DZIP1L
1071	PINK1
1072	CNOT10
1073	DYNC1LI1
1074	MAF1
1075	WWC2
1076	MTO1
1077	CCPG1
1078	TMBIM1
1079	RPS24
1080	CNOT1
1081	FER
1082	RAB4A
1083	RAB4B
1084	ZBTB47
1085	KBTBD11
1086	PFDN5
1087	NSMCE4A
1088	NDN
1089	ARF6
1090	PCBP2
1091	NFATC1
1092	RXRA
1093	ZDHHC3
1094	C14orf166
1095	BACE2
1096	C5orf24
1097	USP39
1098	APBB2
1099	FMR1
1100	THAP4
1101	NPC2
1102	TUSC1
1103	PNMA1
1104	COX7C
1105	ULK2
1106	TNFRSF10A
1107	RPS7
1108	COG3
1109	LRRC8A
1110	SPATA5L1
1111	SERP1
1112	PPP4C
1113	KDELC2
1114	COL16A1
1115	RBM18
1116	ZCCHC24
1117	CYFIP1
1118	VTI1A
1119	ATP11C
1120	TMEM126B
1121	ZDHHC2
1122	CYTH1
1123	MINK1
1124	EEF1D
1125	PKN1
1126	SF3B3
1127	COQ6
1128	SDHD
1129	DDX19B
1130	RNF113A
1131	SPRY4
1132	IPO5
1133	CUL4A
1134	SPAG16
1135	DMXL2
1136	TMEM110
1137	APH1A
1138	MRPS35
1139	RAB13
1140	INTS4
1141	PHF19
1142	MAPK8IP1
1143	ANKRD46
1144	RPS9
1145	GBP2
1146	RPS8
1147	FCGRT
1148	LZTS2
1149	ATP5G2
1150	BFAR
1151	SPRED2
1152	THRA
1153	RALBP1
1154	PGAM1
1155	SNW1
1156	PPP1R3F
1157	ATP6AP1
1158	PFDN4
1159	NADSYN1
1160	DDAH2
1161	NAP1L4
1162	FAM98C
1163	NME6
1164	TBC1D9B
1165	LDOC1L
1166	SMAD4
1167	APC2
1168	NUPR1
1169	LASP1
1170	INPPL1
1171	ANP32A
1172	ICT1
1173	ZNF384
1174	UBR2
1175	NEGR1
1176	RAB39B
1177	FAM172A
1178	ANKRD50
1179	PCDHB15
1180	NPR2
1181	TEX261
1182	EVI5L
1183	MORF4L1
1184	SERTAD2
1185	RPL18
1186	SYT11
1187	KCNJ8
1188	ARID1B
1189	C19orf55
1190	PTCD3
1191	DPP7
1192	ATP11B
1193	TMEM8A
1194	NMRAL1
1195	ZNF219
1196	ANXA2P2
1197	CORO1C
1198	RPS20
1199	ZNF598
1200	POFUT2
1201	ATP5O
1202	PREP
1203	DCAF10
1204	PICALM
1205	SNX21
1206	BCL9L
1207	KIAA1919
1208	MKKS
1209	TOM1L1
1210	CNOT2
1211	LYSMD2
1212	COBLL1
1213	DPYD
1214	SLC25A5
1215	RIC3
1216	DHRS3
1217	CYTH2
1218	PARP16
1219	MRPS24
1220	KIAA0226
1221	ERGIC3
1222	KIAA1432
1223	UXT
1224	EFNB2
1225	FAM160A2
1226	TIMM17B
1227	PFDN1
1228	HTRA1
1229	DDX54
1230	CWC25
1231	ZNF154
1232	RRAS
1233	IFI27L2
1234	DR1
1235	DYNC2H1
1236	WBP2
1237	ZNF680
1238	TAF8
1239	RPL4
1240	NAGA
1241	TMCO3
1242	ITFG2
1243	C2orf68
1244	ZNF204P
1245	CNPY3
1246	LIMS1
1247	SLC39A7
1248	PRKCI
1249	CCDC159
1250	ISY1
1251	CDK2
1252	ZDHHC9
1253	DENND4B
1254	KIAA1715
1255	FN3KRP
1256	QRICH1
1257	FAM175B
1258	SNRNP27
1259	VGLL4
1260	CLIP4
1261	DCAKD
1262	EIF4A1
1263	RAB21
1264	NCAM1
1265	EIF4H
1266	CD58
1267	CMTM4
1268	CAMK2D
1269	PABPC5
1270	RAP1GDS1
1271	TMEM55A
1272	MRPS18B
1273	ZNF264
1274	SLC30A5
1275	MATR3
1276	ALDH16A1
1277	ARL8A
1278	TMEM161A
1279	ABT1
1280	SLC25A11
1281	BACH1
1282	ZNF581
1283	CD164
1284	MYO19
1285	REPIN1
1286	SOCS6
1287	ARFIP2
1288	ZBTB8A
1289	ALDOA
1290	ATF7IP
1291	TBCE
1292	DENND5A
1293	PNKP
1294	LPGAT1
1295	UQCR11
1296	PCYT1A
1297	RARS
1298	OLA1
1299	AMZ2P1
1300	RIMKLB
1301	TERF2
1302	ZNF765
1303	OPA1
1304	RAB11FIP3
1305	POFUT1
1306	NUAK1
1307	WASL
1308	WDFY2
1309	TMED2
1310	MRPL1
1311	RPS4X
1312	PHACTR3
1313	NET1
1314	CMIP
1315	MFSD7
1316	SGCA
1317	PARVA
1318	PIGX
1319	DPYSL2
1320	AKR1A1
1321	ZNF805
1322	BIVM
1323	CIB1
1324	INTU
1325	BEX4
1326	RHOC
1327	MRPL39
1328	SH3GL1
1329	CASC4
1330	CMTM6
1331	SPSB1
1332	ZNF512
1333	PIGO
1334	ZFYVE20
1335	TMEM8B
1336	HEXA
1337	POP7
1338	FBXW8
1339	SBDSP1
1340	THYN1
1341	DBT
1342	RNF11
1343	TINF2
1344	WRNIP1
1345	CADM2
1346	ZFAND1
1347	TAPT1
1348	TERF2IP
1349	COG8
1350	MTX2
1351	TMOD2
1352	EDA
1353	NDUFA7
1354	TCEAL5
1355	APEH
1356	FAM102A
1357	GPHN
1358	MBNL2
1359	MAML1
1360	TRAK1
1361	MRPS26
1362	CAND1
1363	LRRC4B
1364	RING1
1365	AKAP1
1366	ATF7
1367	SNRPN
1368	ACADVL
1369	EML2
1370	MOV10
1371	MCFD2
1372	TMEM9
1373	SLC9A3R2
1374	UBAP2
1375	PLEKHA1
1376	GDAP1
1377	ARL2
1378	PEX13
1379	ZCCHC14
1380	ATP5C1
1381	ENOSF1
1382	TUSC2
1383	TCEAL4
1384	PBX2
1385	ZNF808
1386	FAM161B
1387	PLEKHG2
1388	CEP164
1389	RHEB
1390	MAPT
1391	EPDR1
1392	MAP1LC3B
1393	AVEN
1394	PRELID1
1395	IRF3
1396	PPAPDC3
1397	POLG2
1398	OSBP
1399	VTA1
1400	SCAMP1
1401	FTL
1402	PRKAA1
1403	ATP5L
1404	RELA
1405	ZNF516
1406	C1orf21
1407	IL15RA
1408	CLTB
1409	KIAA0319L
1410	UBXN2A
1411	ARIH1
1412	UBE2E2
1413	BTG3
1414	STARD8
1415	SP1
1416	ZHX3
1417	MRPS33
1418	TNFRSF14
1419	MRPL50
1420	SCAMP2
1421	C20orf196
1422	TTBK1
1423	RNPEPL1
1424	ARNT
1425	TM9SF3
1426	GNA11
1427	WDR70
1428	SDHB
1429	LGR4
1430	SLC4A2
1431	AKT3
1432	FRMD5
1433	PDCD6
1434	PSMB8
1435	CHRAC1
1436	HEBP1
1437	TKT
1438	VPS41
1439	GIPC1
1440	RPL23A
1441	NALCN
1442	LSAMP
1443	CCND1
1444	C10orf32
1445	PARP4
1446	ADSS
1447	MRPL40
1448	DUSP11
1449	LMF2
1450	VDAC1
1451	PPAP2B
1452	ARHGEF6
1453	PEX5
1454	ANKLE2
1455	SRL
1456	MAGI1
1457	ARV1
1458	NDUFV3
1459	MTA2
1460	IRF2
1461	METAP1
1462	FBXL8
1463	PRR13
1464	ITPRIP
1465	MRPS27
1466	ADAR
1467	CLDN12
1468	CPNE1
1469	RPL8
1470	DLG1
1471	TMEM30A
1472	CERK
1473	TCEAL2
1474	CTSF
1475	GMEB1
1476	VSTM2B
1477	PLEKHB2
1478	ANKRD13A
1479	FAM200B
1480	ZEB1
1481	ZHX1
1482	SOX13
1483	MRPL45
1484	ZNF25
1485	CDC42BPB
1486	TMEM66
1487	ACTN2
1488	SH3BP4
1489	TNK2
1490	AFAP1L1
1491	HDDC2
1492	RAP1B
1493	NCOA1
1494	PSMB1
1495	ESD
1496	PPP2R5A
1497	NUDT12
1498	PDIA3
1499	CBX7
1500	FXN
1501	ATRN
1502	NUDT3
1503	DUSP3
1504	TCF7L2
1505	HMGN3
1506	IKBKB
1507	GLT8D1
1508	SPTY2D1
1509	ERC1
1510	RDH14
1511	SCRN1
1512	FAM20B
1513	TEX10
1514	GATA4
1515	ME2
1516	UTRN
1517	TUBG2
1518	RNMTL1
1519	CBLB
1520	PPFIBP1
1521	RPL34
1522	OSBPL1A
1523	SH3GLB2
1524	MANBA
1525	SLC27A3
1526	LAPTM4B
1527	DENND4C
1528	NOTCH1
1529	ABCD1
1530	IL13RA1
1531	TMTC3
1532	GGT5
1533	PKN3
1534	EML1
1535	COPS5
1536	CEP250
1537	RNF169
1538	RPL31
1539	SH3GLB1
1540	CLINT1
1541	ARPC4
1542	CDC42
1543	STK40
1544	SIGMAR1
1545	BCL7A
1546	AIP
1547	UBN1
1548	FURIN
1549	SSB
1550	AMMECR1L
1551	SLC25A27
1552	HCFC2
1553	NEIL2
1554	PGLS
1555	RAP1A
1556	DCK
1557	PRPF8
1558	ZNF672
1559	HRC
1560	OCIAD1
1561	PEF1
1562	PDK3
1563	CCDC25
1564	DDX59
1565	ATP5I
1566	WDR81
1567	ARSA
1568	ACTL6A
1569	UFM1
1570	MDH2
1571	ZNF700
1572	MUM1
1573	SEC61B
1574	FBXO21
1575	FAM122B
1576	POLR3C
1577	COX7A1
1578	TGOLN2
1579	ZNF619
1580	RPS21
1581	COX6A2
1582	C12orf23
1583	TYK2
1584	GNAZ
1585	SHPRH
1586	TTLL1
1587	TIMM44
1588	CDS2
1589	BCKDK
1590	BAZ1A
1591	LRRC16A
1592	TIRAP
1593	MEGF8
1594	PPP1R16A
1595	SERGEF
1596	PAN3
1597	CLCN3
1598	WDR55
1599	AUTS2
1600	USP46
1601	CCDC104
1602	ZNF423
1603	PTPLAD1
1604	PMPCA
1605	LYSMD3
1606	SNAP29
1607	TRAPPC2
1608	NMD3
1609	CALCOCO2
1610	PTPN13
1611	SYNGR2
1612	MRPS2
1613	RRAGD
1614	SLMO1
1615	ASPHD1
1616	C5orf56
1617	ISCA1
1618	ABAT
1619	CEP63
1620	SNAPC5
1621	NUP88
1622	KATNAL1
1623	TXNL1
1624	MAP4K3
1625	ZFYVE26
1626	ZNF641
1627	HNRNPF
1628	ZNF343
1629	HACE1
1630	BCAP31
1631	SNRPB
1632	GOLGA6L5
1633	ZFP28
1634	NUP160
1635	DET1
1636	PTPN12
1637	PPP1CA
1638	SRP68
1639	TRIM23
1640	HRAS
1641	RPL5
1642	FAM115A
1643	NUDT22
1644	C14orf37
1645	CTBP2
1646	XRN1
1647	UFSP2
1648	SRP9
1649	CENPV
1650	RSAD1
1651	PHACTR2
1652	INVS
1653	CYC1
1654	TNPO2
1655	KCTD10
1656	PDLIM5
1657	IPO7
1658	NONO
1659	AMMECR1
1660	MTHFSD
1661	RPS27L
1662	DNM1L
1663	RPS29
1664	SETX
1665	IMMT
1666	MTFR1
1667	MFSD10
1668	SESTD1
1669	CPT1C
1670	RHOJ
1671	TCTN2
1672	ARMC1
1673	CBY1
1674	EIF2S3
1675	MRPS7
1676	RABEP1
1677	SPATA5
1678	VPS33B
1679	S100A6
1680	WASF3
1681	ZNF311
1682	H3F3B
1683	TBRG4
1684	MAP6
1685	SH3BGRL2
1686	C1orf85
1687	SLC44A2
1688	VPS13A
1689	MLLT10
1690	ARFGEF1
1691	TERF1
1692	TOMM20
1693	ETFA
1694	UBA5
1695	PPT1
1696	PDDC1
1697	DHX15
1698	LRP5L
1699	SMARCE1
1700	CLEC14A
1701	CHPF
1702	PDCD6IP
1703	TRAPPC9
1704	CMPK1
1705	MB
1706	CCNT1
1707	SEPN1
1708	FAM168B
1709	NACA
1710	ASPH
1711	CORO2B
1712	CWC15
1713	YME1L1
1714	NDUFB2
1715	EN1
1716	ATP8B2
1717	TRIM2
1718	PPP2R4
1719	TBC1D16
1720	GORASP2
1721	GAS5
1722	CRYBG3
1723	TTC31
1724	CTF1
1725	RPS17
1726	ARRB1
1727	ATP13A1
1728	KIAA2013
1729	PTTG1IP
1730	RBM7
1731	RPL26
1732	GTF3C6
1733	PARP10
1734	DCUN1D3
1735	COMMD6
1736	RWDD2A
1737	KIAA1279
1738	POGK
1739	CYBRD1
1740	SYNCRIP
1741	LRRK1
1742	TSR2
1743	CRTC3
1744	ELMO1
1745	AK3
1746	CCDC109B
1747	RAPGEF1
1748	RPLP1
1749	PMM1
1750	ATP5SL
1751	EFTUD1
1752	TCEAL3
1753	PLEKHM1P
1754	GNB5
1755	PIBF1
1756	MEF2D
1757	TTC1
1758	SSU72
1759	CLN3
1760	SAT2
1761	C1orf43
1762	MAML2
1763	GALK2
1764	UIMC1
1765	UBE2L6
1766	TMEM133
1767	ACTR1A
1768	CCBL1
1769	NDUFA12
1770	KLHDC2
1771	SEC61A1
1772	GLO1
1773	RBBP9
1774	FBXL4
1775	MICAL1
1776	SSRP1
1777	MXRA8
1778	ISCA2
1779	PCBP1
1780	ZBTB4
1781	FAM66C
1782	PTPN11
1783	KRR1
1784	PIP4K2B
1785	ETS1
1786	ALKBH5
1787	SELT
1788	NDUFA1
1789	RPL24
1790	FAIM2
1791	FAM185A
1792	PIGC
1793	2017-09-15
1794	FOSL2
1795	FOXP4
1796	VPS13B
1797	SPEG
1798	POLR2H
1799	C14orf159
1800	GNL2
1801	HIBADH
1802	DCTN3
1803	LARP4B
1804	NFE2L3
1805	FADS3
1806	MPDU1
1807	ZNF407
1808	EEA1
1809	NDUFB6
1810	LRRC57
1811	CTNS
1812	ZNF16
1813	YIF1A
1814	BNIP3L
1815	INTS8
1816	HS1BP3
1817	NDUFA13
1818	PSMD10
1819	PARP3
1820	KIAA1737
1821	EBAG9
1822	TNFAIP1
1823	ASXL1
1824	RPL14
1825	RAI2
1826	SNRNP25
1827	AIMP1
1828	CASP6
1829	MFSD11
1830	TNNC1
1831	VAMP3
1832	PITPNA
1833	TRPM7
1834	CCDC115
1835	TCEAL8
1836	CMTM3
1837	STK39
1838	NLGN3
1839	UBL5
1840	PCYOX1
1841	SNURF
1842	PELP1
1843	EFNB1
1844	FTO
1845	C19orf47
1846	2017-09-07
1847	SLC26A11
1848	ATP6V1E1
1849	COPS8
1850	DNAJC13
1851	ZNF471
1852	VPS33A
1853	SCOC
1854	PHYHD1
1855	MAF
1856	GDE1
1857	GNPTAB
1858	RPS2
1859	POLD3
1860	DAAM1
1861	NDUFB9
1862	CPEB2
1863	PLEKHG3
1864	SPAG9
1865	ATAD1
1866	ARL10
1867	CSNK2A1
1868	KLF15
1869	ANXA5
1870	CCDC6
1871	TMEM131
1872	WDR13
1873	PPP1R9B
1874	FAM13B
1875	ITPR3
1876	UBE2R2
1877	ACIN1
1878	AKT1
1879	AADAT
1880	BTBD6
1881	RPL22
1882	GOLGA4
1883	TAF4
1884	ARHGAP33
1885	NDUFC1
1886	RPS6KA3
1887	TRAF3IP1
1888	ZNF135
1889	XRN2
1890	UBA7
1891	PPARA
1892	ABI2
1893	FBXL12
1894	NDUFB10
1895	HDAC3
1896	SUN1
1897	CEP135
1898	PRR3
1899	BSCL2
1900	AFAP1L2
1901	BRWD3
1902	INPP5B
1903	PCDHGA5
1904	MTIF3
1905	SNX2
1906	LRRC47
1907	ASTN1
1908	MGST3
1909	ATP5D
1910	CAPN2
1911	STARD13
1912	KIFAP3
1913	UTP15
1914	EIF4A3
1915	SLC39A6
1916	OPA3
1917	PPM1D
1918	H2AFV
1919	ZSCAN2
1920	DAP3
1921	PDGFC
1922	NLN
1923	GTF3C2
1924	BCAR1
1925	C14orf2
1926	IARS2
1927	TCTN1
1928	QSER1
1929	PBX1
1930	SF1
1931	ZKSCAN2
1932	TTC7B
1933	PRDX1
1934	TAGLN
1935	PHYHIPL
1936	PHC1
1937	THOC5
1938	ACVR1
1939	NME3
1940	SDC4
1941	RPL13A
1942	PHGDH
1943	THAP10
1944	C15orf57
1945	RIPK1
1946	FBXO45
1947	DAXX
1948	NR2C2
1949	STOX2
1950	RCHY1
1951	RPL32
1952	FAM3C
1953	NKIRAS1
1954	HNMT
1955	COX5A
1956	NR3C1
1957	TMEM117
1958	TRAPPC3
1959	ZNF81
1960	TPM2
1961	RPIA
1962	CISD3
1963	PGGT1B
1964	TOMM70A
1965	C6orf136
1966	MID1
1967	ST3GAL3
1968	GSTO1
1969	SETD1B
1970	COG5
1971	ORAI3
1972	MGAT3
1973	CDK2AP2
1974	COX8A
1975	SCD5
1976	TMEM127
1977	C11orf49
1978	C2orf43
1979	SAV1
1980	ATAD2B
1981	FAM110B
1982	SYNPO
1983	TCEAL7
1984	LYPLA1
1985	TMEM67
1986	CNOT3
1987	SLC43A3
1988	SECISBP2
1989	ACYP2
1990	KLF3
1991	TTC19
1992	WDR19
1993	COX5B
1994	FAM174A
1995	SHC1
1996	ABLIM3
1997	MTMR2
1998	NOTCH2NL
[truncated: 16,367 more rows]
