# Supplementary material for: A Computational Method for Classifying Different Human Tissues with Quantitatively Tissue-Specific Expressed Genes
Source: Genes (Basel). 2018 Sep 7;9(9):449. doi: 10.3390/genes9090449 (PMC6162521; doi:10.3390/genes9090449)
Supplement: Supplementary file 1 [file genes-09-00449-s001.zip › Supplementary-Material-S2.xlsx]

## Sheet: Sheet1
Supplementary Material S2. The performance of SVM classification model with different features
Feature Number	Accuracy for T1	Accuracy for T2	Accuracy for T3	Accuracy for T4	Accuracy for T5	Accuracy for T6	Accuracy for T7	Accuracy for T8	Accuracy for T9	Accuracy for T10	Accuracy for T11	Accuracy for T12	Accuracy for T13	Accuracy for T14	Accuracy for T15	Accuracy for T16	Accuracy for T17	Accuracy for T18	Accuracy for T19	Accuracy for T20	Accuracy for T21	Accuracy for T22	Accuracy for T23	Accuracy for T24	Accuracy for T25	TACC	MCC
4	0.781629	0.806897	1	0.901306	0.999206	0	0.098551	0.362974	0.381068	0	0.7125	0.946512	0.865132	0	0.450292	0.796117	0.443396	0.747191	0	0	0	0.94186	0.904025	0	0	0.666311	0.643459
5	0.733102	0.848276	0.996086	0.924528	0.999206	0	0.252174	0.650146	0.48301	0.840336	0.765625	0.969767	0.868421	0	0.824561	0.980583	0.509434	0.764045	0	0.951923	0.234375	0.988372	0.944272	0	0	0.747155	0.729579
6	0.750433	0.827586	0.994129	0.933237	1	0	0.394203	0.737609	0.742718	0.890756	0.79375	0.981395	0.868421	0.814433	0.842105	0.980583	0.537736	0.793258	0	0.932692	0.317708	0.994186	0.959752	0.048193	0	0.792674	0.778123
7	0.772964	0.937931	0.994129	0.934688	1	0	0.510145	0.829446	0.815534	0.941176	0.7875	0.981395	0.858553	0.876289	0.94152	0.980583	0.716981	0.801124	0.488636	0.942308	0.567708	0.994186	0.975232	0.26506	0.03125	0.831911	0.820021
8	0.894281	0.937931	0.996086	0.940493	1	0.004673	0.663768	0.854227	0.803398	0.991597	0.85625	0.981395	0.871711	0.876289	0.94152	0.980583	0.745283	0.832584	0.534091	0.980769	0.614583	0.994186	0.993808	0.421687	0.010417	0.860123	0.850853
9	0.901213	0.944828	0.998043	0.940493	1	0.009346	0.689855	0.85277	0.895631	0.983193	0.853125	0.983721	0.871711	0.876289	0.976608	0.990291	0.754717	0.831461	0.636364	0.980769	0.619792	0.994186	0.98452	0.433735	0.010417	0.868065	0.859177
10	0.915078	0.958621	0.998043	0.941945	1	0.018692	0.727536	0.860058	0.900485	0.991597	0.846875	0.988372	0.878289	0.876289	0.982456	1	0.764151	0.885393	0.693182	1	0.625	0.994186	0.98452	0.457831	0.020833	0.879682	0.871714
11	0.932409	0.97931	0.998043	0.944848	1	0.018692	0.762319	0.900875	0.934466	1	0.9125	0.988372	0.884868	0.896907	0.988304	1	0.764151	0.941573	0.704545	1	0.635417	0.994186	0.987616	0.457831	0.020833	0.897463	0.890795
12	0.941075	0.986207	0.998043	0.953556	1	0.018692	0.788406	0.913994	0.941748	1	0.94375	0.988372	0.901316	0.927835	0.988304	1	0.801887	0.948315	0.681818	1	0.640625	0.994186	0.987616	0.590361	0.229167	0.90825	0.902208
13	0.967071	0.986207	1	0.953556	1	0.03271	0.808696	0.931487	0.966019	1	0.95625	0.988372	0.907895	0.927835	0.988304	1	0.801887	0.950562	0.693182	1	0.692708	0.994186	0.990712	0.650602	0.28125	0.917496	0.912154
14	0.961872	0.993103	1	0.956459	1	0.037383	0.86087	0.925656	0.975728	1	0.95625	0.988372	0.904605	0.938144	0.988304	1	0.801887	0.958427	0.693182	1	0.692708	0.994186	0.990712	0.73494	0.322917	0.921882	0.916812
15	0.965338	0.993103	1	0.960813	1	0.037383	0.855072	0.930029	0.98301	1	0.95625	0.988372	0.911184	0.958763	0.988304	1	0.801887	0.961798	0.693182	1	0.692708	1	0.990712	0.771084	0.322917	0.924253	0.919368
16	0.968804	0.993103	1	0.963716	1	0.065421	0.872464	0.943149	0.98301	1	0.98125	0.986047	0.921053	0.948454	0.988304	0.990291	0.792453	0.976404	0.670455	1	0.692708	1	0.990712	0.746988	0.333333	0.929232	0.924628
17	0.968804	0.993103	1	0.969521	1	0.056075	0.875362	0.94898	0.987864	1	0.984375	0.993023	0.917763	0.958763	1	1	0.792453	0.982022	0.670455	1	0.708333	1	0.990712	0.771084	0.5625	0.934922	0.930738
18	0.968804	0.993103	1	0.972424	1	0.107477	0.875362	0.946064	0.990291	1	0.99375	0.993023	0.934211	0.969072	1	1	0.801887	0.978652	0.659091	1	0.734375	1	0.993808	0.795181	0.572917	0.938122	0.934093
19	0.965338	0.993103	1	0.972424	1	0.266355	0.869565	0.953353	0.992718	1	0.990625	0.990698	0.930921	0.979381	1	1	0.811321	0.985393	0.693182	1	0.739583	1	1	0.783133	0.520833	0.942982	0.939097
20	0.974003	1	1	0.970972	1	0.285047	0.889855	0.956268	0.992718	1	0.996875	0.993023	0.9375	0.969072	1	1	0.792453	0.991011	0.727273	1	0.765625	1	1	0.795181	0.614583	0.94808	0.944566
21	0.967071	1	1	0.970972	1	0.28972	0.901449	0.956268	0.992718	1	0.996875	0.993023	0.9375	0.969072	1	1	0.801887	0.995506	0.761364	1	0.822917	1	1	0.807229	0.645833	0.950925	0.947608
22	0.979203	1	1	0.973875	1	0.275701	0.895652	0.978134	0.992718	1	0.996875	0.993023	0.934211	0.989691	1	1	0.801887	0.993258	0.772727	1	0.828125	1	0.996904	0.783133	0.635417	0.952821	0.94969
23	0.97747	1	1	0.975327	1	0.294393	0.895652	0.976676	0.997573	1	0.996875	1	0.980263	0.989691	1	1	0.811321	0.995506	0.806818	1	0.828125	1	0.996904	0.819277	0.6875	0.957089	0.954231
24	0.980936	1	1	0.976778	1	0.294393	0.901449	0.976676	1	1	1	1	0.980263	0.979381	1	1	0.811321	0.995506	0.806818	1	0.817708	1	0.996904	0.819277	0.708333	0.9578	0.954994
25	0.97747	1	1	0.979681	1	0.28972	0.889855	0.973761	0.997573	1	1	1	0.980263	0.979381	1	1	0.820755	0.994382	0.806818	1	0.8125	1	0.996904	0.831325	0.697917	0.956733	0.953845
26	0.982669	1	1	0.979681	1	0.345794	0.901449	0.976676	1	1	1	1	0.980263	0.979381	1	1	0.830189	0.994382	0.806818	1	0.796875	1	0.996904	0.843373	0.729167	0.959578	0.95687
27	0.984402	1	1	0.979681	1	0.364486	0.904348	0.975219	1	1	1	1	0.993421	0.979381	1	1	0.820755	0.995506	0.806818	1	0.807292	1	0.996904	0.855422	0.71875	0.960882	0.958245
28	0.984402	1	1	0.981132	1	0.401869	0.918841	0.965015	1	1	1	1	0.993421	0.979381	1	1	0.849057	0.997753	0.818182	1	0.817708	1	0.993808	0.879518	0.71875	0.962779	0.960244
29	0.987868	1	1	0.982583	1	0.448598	0.918841	0.96793	1	1	1	1	0.993421	0.979381	1	1	0.858491	0.997753	0.806818	1	0.828125	1	0.996904	0.891566	0.729167	0.965149	0.962758
30	0.987868	1	1	0.982583	1	0.453271	0.921739	0.969388	1	1	1	1	0.993421	0.979381	1	1	0.858491	0.997753	0.806818	1	0.828125	1	0.996904	0.891566	0.729167	0.965505	0.963136
31	0.989601	1	1	0.981132	1	0.46729	0.918841	0.972303	1	1	1	1	0.993421	1	1	1	0.867925	0.997753	0.818182	1	0.833333	1	0.996904	0.891566	0.739583	0.96669	0.964414
32	0.989601	1	1	0.979681	1	0.471963	0.921739	0.972303	1	1	1	1	0.993421	1	1	1	0.867925	0.997753	0.818182	1	0.838542	1	0.993808	0.915663	0.8125	0.967876	0.965679
33	0.989601	1	1	0.979681	1	0.448598	0.921739	0.970845	1	1	1	1	0.993421	1	1	1	0.867925	0.996629	0.818182	1	0.84375	1	0.993808	0.915663	0.802083	0.967046	0.964801
34	0.989601	1	1	0.978229	1	0.46729	0.927536	0.973761	1	1	1	1	0.993421	1	1	1	0.867925	0.996629	0.818182	1	0.84375	1	0.993808	0.903614	0.8125	0.967876	0.965684
35	0.989601	1	1	0.978229	1	0.481308	0.927536	0.969388	1	1	1	1	0.993421	1	1	1	0.886792	0.997753	0.818182	1	0.838542	1	0.993808	0.939759	0.822917	0.968587	0.966438
36	0.989601	1	1	0.978229	1	0.485981	0.953623	0.985423	1	1	1	1	0.993421	1	1	1	0.877358	0.997753	0.829545	1	0.875	1	0.993808	0.939759	0.833333	0.972025	0.970127
37	0.989601	1	1	0.978229	1	0.485981	0.953623	0.982507	0.997573	1	1	1	0.993421	1	1	1	0.877358	0.997753	0.818182	1	0.864583	1	0.993808	0.939759	0.822917	0.971195	0.969238
38	0.989601	1	1	0.978229	1	0.485981	0.953623	0.98105	0.997573	1	1	1	0.993421	1	1	1	0.877358	0.997753	0.818182	1	0.869792	1	0.993808	0.939759	0.8125	0.971076	0.969109
39	0.991334	1	1	0.976778	1	0.490654	0.956522	0.983965	1	1	1	1	0.993421	1	1	1	0.877358	0.997753	0.818182	1	0.869792	1	0.993808	0.951807	0.8125	0.971788	0.969877
40	0.991334	1	1	0.976778	1	0.5	0.95942	0.983965	1	1	1	1	0.993421	0.989691	1	1	0.896226	0.997753	0.818182	1	0.880208	1	0.993808	0.951807	0.822917	0.972617	0.970758
41	0.991334	1	1	0.976778	1	0.5	0.95942	0.983965	1	1	1	1	0.993421	0.989691	1	1	0.896226	0.997753	0.829545	1	0.880208	1	0.993808	0.951807	0.833333	0.972854	0.971011
42	0.993068	1	1	0.982583	1	0.490654	0.95942	0.983965	1	1	1	1	0.993421	0.989691	1	1	0.896226	0.997753	0.829545	1	0.885417	1	0.993808	0.975904	0.84375	0.973684	0.971907
43	0.993068	1	1	0.981132	1	0.490654	0.95942	0.988338	1	1	1	1	0.993421	0.989691	1	1	0.95283	0.997753	0.829545	1	0.895833	1	0.993808	0.987952	0.84375	0.974988	0.973308
44	0.993068	1	1	0.982583	1	0.509346	0.95942	0.988338	1	1	1	1	0.993421	1	1	1	0.95283	0.997753	0.829545	1	0.885417	1	0.993808	0.987952	0.854167	0.975581	0.97393
45	0.993068	1	1	0.981132	1	0.509346	0.95942	0.98688	1	1	1	1	0.993421	1	1	1	0.95283	0.997753	0.829545	1	0.911458	1	0.993808	0.975904	0.854167	0.975818	0.974182
46	0.993068	1	1	0.981132	1	0.509346	0.956522	0.98688	1	1	1	1	0.993421	1	1	1	0.95283	0.997753	0.829545	1	0.911458	1	0.993808	0.975904	0.854167	0.975699	0.974056
47	0.993068	1	1	0.982583	1	0.509346	0.95942	0.988338	1	1	1	1	0.993421	1	1	1	0.943396	0.997753	0.840909	1	0.911458	1	0.993808	0.975904	0.854167	0.976055	0.974437
48	0.993068	1	1	0.982583	1	0.514019	0.95942	0.988338	1	1	1	1	0.993421	1	1	1	0.943396	0.997753	0.840909	1	0.911458	1	0.993808	0.975904	0.854167	0.976174	0.974563
49	0.993068	1	1	0.982583	1	0.509346	0.956522	0.989796	1	1	1	1	0.993421	1	1	1	0.943396	0.997753	0.829545	1	0.911458	1	0.993808	0.975904	0.864583	0.976055	0.974437
50	0.991334	1	1	0.982583	1	0.504673	0.962319	0.991254	1	1	1	1	0.993421	1	1	1	0.943396	0.997753	0.852273	1	0.921875	1	0.993808	0.975904	0.875	0.976766	0.975204
51	0.991334	1	1	0.982583	1	0.509346	0.962319	0.991254	1	1	1	1	0.993421	1	1	1	0.962264	0.997753	0.852273	1	0.927083	1	0.996904	0.975904	0.864583	0.97724	0.975709
52	0.993068	1	1	0.982583	1	0.509346	0.962319	0.991254	1	1	1	1	0.993421	1	1	1	0.962264	0.997753	0.852273	1	0.927083	1	0.996904	0.963855	0.864583	0.97724	0.975708
53	0.993068	1	1	0.984035	1	0.5	0.962319	0.991254	1	1	1	1	0.993421	1	1	1	0.962264	0.997753	0.852273	1	0.921875	1	0.993808	0.975904	0.864583	0.977003	0.975455
54	0.993068	1	1	0.986938	1	0.5	0.965217	0.991254	1	1	1	1	0.993421	1	1	1	0.943396	0.997753	0.852273	1	0.927083	1	0.993808	0.975904	0.864583	0.97724	0.975707
55	0.993068	1	1	0.985486	1	0.5	0.965217	0.989796	1	1	1	1	0.993421	1	1	1	0.943396	0.997753	0.852273	1	0.932292	1	0.993808	0.975904	0.875	0.97724	0.975708
56	0.993068	1	1	0.985486	1	0.514019	0.965217	0.991254	1	1	1	1	0.993421	1	1	1	0.933962	0.997753	0.852273	1	0.932292	1	0.993808	0.975904	0.875	0.977596	0.976084
57	0.994801	1	1	0.98984	1	0.556075	0.965217	0.992711	1	1	1	1	0.993421	1	1	1	0.933962	0.997753	0.852273	1	0.932292	1	0.996904	0.975904	0.875	0.979374	0.977967
58	0.991334	1	1	0.98984	1	0.565421	0.965217	0.991254	1	1	1	1	0.996711	1	1	1	0.933962	0.997753	0.852273	1	0.9375	1	0.996904	0.975904	0.875	0.979493	0.978084
59	0.991334	1	1	0.986938	1	0.565421	0.965217	0.991254	1	1	1	1	0.996711	1	1	1	0.943396	0.997753	0.852273	1	0.9375	1	0.996904	0.963855	0.885417	0.979374	0.97796
60	0.993068	1	1	0.986938	1	0.565421	0.968116	0.991254	1	1	1	1	0.996711	1	1	1	0.943396	0.997753	0.852273	1	0.9375	1	0.996904	0.963855	0.885417	0.979611	0.978216
61	0.993068	1	1	0.986938	1	0.570093	0.968116	0.991254	1	1	1	1	0.996711	1	1	1	0.943396	0.997753	0.852273	1	0.9375	1	0.996904	0.963855	0.885417	0.97973	0.978342
62	0.993068	1	1	0.988389	1	0.574766	0.971014	0.991254	1	1	1	1	0.996711	1	1	1	0.962264	0.997753	0.852273	1	0.9375	1	0.996904	0.963855	0.885417	0.980322	0.978977
63	0.993068	1	1	0.988389	1	0.574766	0.971014	0.992711	1	1	1	1	0.996711	1	1	1	0.962264	0.997753	0.863636	1	0.9375	1	0.993808	0.963855	0.885417	0.980441	0.979103
64	0.993068	1	1	0.986938	1	0.574766	0.968116	0.992711	1	1	1	1	1	1	1	1	0.962264	0.998876	0.863636	1	0.9375	1	0.993808	0.963855	0.895833	0.98056	0.979233
65	0.993068	1	1	0.986938	1	0.574766	0.971014	0.989796	1	1	1	1	1	1	1	1	0.962264	0.997753	0.863636	1	0.9375	1	0.996904	0.963855	0.916667	0.980678	0.979363
66	0.993068	1	1	0.986938	1	0.570093	0.971014	0.989796	1	1	1	1	1	1	1	1	0.962264	0.996629	0.863636	1	0.9375	1	0.996904	0.963855	0.916667	0.980441	0.979109
67	0.993068	1	1	0.986938	1	0.579439	0.971014	0.989796	1	1	1	1	1	1	1	1	0.962264	0.997753	0.863636	1	0.9375	1	0.996904	0.963855	0.916667	0.980797	0.979487
68	0.991334	1	1	0.986938	1	0.593458	0.968116	0.988338	1	1	1	1	1	1	1	1	0.962264	0.997753	0.863636	1	0.932292	1	0.996904	0.963855	0.90625	0.98056	0.979222
69	0.991334	1	1	0.986938	1	0.584112	0.968116	0.988338	1	1	1	1	1	1	1	1	0.971698	0.997753	0.863636	1	0.932292	1	0.996904	0.975904	0.90625	0.98056	0.979227
70	0.993068	1	1	0.986938	1	0.584112	0.968116	0.988338	1	1	1	1	1	1	1	1	0.962264	0.997753	0.863636	1	0.9375	1	0.993808	0.975904	0.90625	0.98056	0.979229
71	0.993068	1	1	0.986938	1	0.579439	0.968116	0.988338	1	1	1	1	1	1	1	1	0.971698	0.997753	0.863636	1	0.9375	1	0.993808	0.975904	0.90625	0.98056	0.979231
72	0.991334	1	1	0.986938	1	0.663551	0.968116	0.989796	1	1	1	1	1	1	1	1	0.971698	0.995506	0.863636	1	0.947917	1	0.996904	0.975904	0.90625	0.982812	0.981606
73	0.991334	1	1	0.986938	1	0.672897	0.971014	0.989796	1	1	1	1	1	1	1	1	0.962264	0.996629	0.863636	1	0.947917	1	0.996904	0.975904	0.90625	0.983167	0.981985
74	0.991334	1	1	0.986938	1	0.668224	0.968116	0.989796	1	1	1	1	1	1	1	1	0.962264	0.997753	0.863636	1	0.947917	1	0.996904	0.975904	0.90625	0.983049	0.981861
75	0.991334	1	1	0.988389	1	0.668224	0.968116	0.989796	1	1	1	1	1	1	1	1	0.962264	0.997753	0.875	1	0.947917	1	0.996904	0.975904	0.90625	0.983286	0.982113
76	0.991334	1	1	0.988389	1	0.668224	0.968116	0.989796	1	1	1	1	1	1	1	1	0.962264	0.997753	0.875	1	0.947917	1	0.993808	0.975904	0.90625	0.983167	0.981986
77	0.989601	1	1	0.988389	1	0.668224	0.968116	0.989796	1	1	1	1	1	1	1	1	0.962264	0.996629	0.875	1	0.947917	1	0.993808	0.975904	0.90625	0.98293	0.981729
78	0.989601	1	1	0.988389	1	0.691589	0.968116	0.989796	1	1	1	1	1	1	1	1	0.962264	0.996629	0.863636	1	0.942708	1	1	0.975904	0.90625	0.983523	0.982357
79	0.991334	1	1	0.988389	1	0.686916	0.971014	0.989796	1	1	1	1	1	1	1	1	0.962264	0.996629	0.863636	1	0.947917	1	1	0.975904	0.90625	0.98376	0.982615
80	0.991334	1	1	0.988389	1	0.682243	0.968116	0.989796	1	1	1	1	1	1	1	1	0.962264	0.997753	0.852273	1	0.942708	1	1	0.975904	0.916667	0.983523	0.982361
81	0.991334	1	1	0.988389	1	0.691589	0.971014	0.988338	1	1	1	1	1	1	1	1	0.962264	0.997753	0.852273	1	0.942708	1	1	0.975904	0.916667	0.98376	0.982612
82	0.991334	1	1	0.988389	1	0.686916	0.971014	0.988338	1	1	1	1	1	1	1	1	0.962264	0.996629	0.852273	1	0.942708	1	1	0.975904	0.916667	0.983523	0.98236
83	0.991334	1	1	0.988389	1	0.686916	0.971014	0.989796	1	1	1	1	1	1	1	1	0.962264	0.997753	0.863636	1	0.942708	1	1	0.975904	0.916667	0.983879	0.982741
84	0.991334	1	1	0.988389	1	0.67757	0.971014	0.988338	1	1	1	1	1	1	1	1	0.971698	0.998876	0.875	1	0.947917	1	1	0.975904	0.916667	0.983997	0.982873
85	0.991334	1	1	0.988389	1	0.682243	0.973913	0.989796	1	1	1	1	1	1	1	1	0.971698	0.998876	0.875	1	0.947917	1	1	0.975904	0.916667	0.984353	0.983253
86	0.989601	1	1	0.988389	1	0.682243	0.971014	0.989796	1	1	1	1	1	1	1	1	0.971698	0.997753	0.863636	1	0.947917	1	1	0.975904	0.916667	0.983879	0.982742
87	0.991334	1	1	0.988389	1	0.700935	0.971014	0.989796	1	1	1	1	1	1	1	1	0.971698	0.997753	0.863636	1	0.942708	1	1	0.975904	0.916667	0.984353	0.983245
88	0.991334	1	1	0.988389	1	0.696262	0.971014	0.989796	1	1	1	1	1	1	1	1	0.971698	0.997753	0.863636	1	0.942708	1	1	0.975904	0.916667	0.984234	0.983119
89	0.993068	1	1	0.988389	1	0.691589	0.971014	0.988338	1	1	1	1	1	1	1	1	0.971698	0.997753	0.875	1	0.942708	1	1	0.975904	0.916667	0.984234	0.983122
90	0.993068	1	1	0.988389	1	0.691589	0.971014	0.989796	1	1	1	1	1	1	1	1	0.971698	0.997753	0.875	1	0.947917	1	1	0.975904	0.916667	0.984471	0.983378
91	0.993068	1	1	0.988389	1	0.691589	0.973913	0.991254	1	1	1	1	1	1	1	1	0.971698	0.997753	0.897727	1	0.942708	1	1	0.975904	0.916667	0.984827	0.98376
92	0.993068	1	1	0.988389	1	0.705607	0.971014	0.988338	1	1	1	1	1	1	1	1	0.971698	0.997753	0.897727	1	0.947917	1	1	0.975904	0.927083	0.985064	0.984009
93	0.993068	1	1	0.988389	1	0.700935	0.971014	0.988338	1	1	1	1	1	1	1	1	0.971698	0.997753	0.897727	1	0.947917	1	1	0.975904	0.9375	0.985064	0.984011
94	0.993068	1	1	0.98984	1	0.71028	0.971014	0.989796	1	1	1	1	1	1	1	1	0.971698	0.997753	0.886364	1	0.947917	1	1	0.975904	0.9375	0.98542	0.984389
95	0.991334	1	1	0.98984	1	0.700935	0.971014	0.991254	1	1	1	1	1	1	1	1	0.971698	0.997753	0.886364	1	0.947917	1	1	0.975904	0.9375	0.985183	0.984136
96	0.991334	1	1	0.98984	1	0.705607	0.971014	0.991254	1	1	1	1	1	1	1	1	0.971698	0.997753	0.886364	1	0.953125	1	1	0.975904	0.927083	0.985301	0.984261
97	0.991334	1	1	0.98984	1	0.700935	0.973913	0.991254	1	1	1	1	1	1	1	1	0.971698	0.997753	0.897727	1	0.942708	1	1	0.975904	0.927083	0.985183	0.984136
98	0.993068	1	1	0.98984	1	0.71028	0.973913	0.991254	1	1	1	1	1	1	1	1	0.971698	0.998876	0.897727	1	0.942708	1	1	0.975904	0.927083	0.985657	0.984644
99	0.993068	1	1	0.988389	1	0.71028	0.971014	0.991254	1	1	1	1	1	1	1	1	0.971698	0.998876	0.897727	1	0.958333	1	1	0.975904	0.927083	0.985775	0.984772
100	0.993068	1	1	0.988389	1	0.714953	0.971014	0.991254	1	1	1	1	1	1	1	1	0.971698	0.998876	0.897727	1	0.958333	1	1	0.975904	0.927083	0.985894	0.984897
101	0.993068	1	1	0.988389	1	0.714953	0.973913	0.991254	1	1	1	1	1	1	1	1	0.971698	0.997753	0.897727	1	0.958333	1	1	0.975904	0.927083	0.985894	0.984897
102	0.993068	1	1	0.988389	1	0.719626	0.973913	0.991254	1	1	1	1	1	1	1	1	0.971698	0.998876	0.897727	1	0.958333	1	1	0.975904	0.927083	0.986131	0.98515
103	0.993068	1	1	0.988389	1	0.738318	0.973913	0.991254	1	1	1	1	1	1	1	1	0.971698	0.998876	0.897727	1	0.958333	1	1	0.975904	0.927083	0.986605	0.985653
104	0.993068	1	1	0.986938	1	0.733645	0.973913	0.991254	1	1	1	1	1	1	1	1	0.971698	0.998876	0.909091	1	0.958333	1	1	0.975904	0.927083	0.986486	0.985528
105	0.993068	1	1	0.986938	1	0.742991	0.973913	0.991254	1	1	1	1	1	1	1	1	0.971698	0.998876	0.909091	1	0.958333	1	1	0.975904	0.927083	0.986724	0.98578
106	0.993068	1	1	0.988389	1	0.738318	0.973913	0.988338	1	1	1	1	1	1	1	1	0.971698	0.998876	0.909091	1	0.958333	1	1	0.975904	0.927083	0.986486	0.985526
107	0.993068	1	1	0.988389	1	0.738318	0.973913	0.989796	1	1	1	1	1	1	1	1	0.971698	0.998876	0.909091	1	0.958333	1	1	0.975904	0.916667	0.986486	0.985526
108	0.993068	1	1	0.988389	1	0.747664	0.973913	0.988338	1	1	1	1	1	1	1	1	0.971698	0.998876	0.909091	1	0.958333	1	1	0.975904	0.927083	0.986724	0.985777
109	0.993068	1	1	0.988389	1	0.742991	0.973913	0.988338	1	1	1	1	1	1	1	1	0.971698	1	0.909091	1	0.958333	1	1	0.975904	0.9375	0.986842	0.985906
110	0.993068	1	1	0.988389	1	0.742991	0.973913	0.988338	1	1	1	1	1	1	1	1	0.971698	1	0.920455	1	0.963542	1	1	0.975904	0.9375	0.987079	0.986161
111	0.993068	1	1	0.986938	1	0.752336	0.973913	0.989796	1	1	1	1	1	1	1	1	0.971698	1	0.920455	1	0.958333	1	1	0.975904	0.927083	0.987079	0.986159
112	0.993068	1	1	0.986938	1	0.752336	0.973913	0.989796	1	1	1	1	1	1	1	1	0.981132	1	0.909091	1	0.947917	1	1	0.975904	0.927083	0.986842	0.985904
113	0.993068	1	1	0.986938	1	0.752336	0.973913	0.989796	1	1	1	1	1	1	1	1	0.971698	1	0.909091	1	0.947917	1	1	0.975904	0.927083	0.986724	0.985777
114	0.993068	1	1	0.986938	1	0.757009	0.973913	0.989796	1	1	1	1	1	1	1	1	0.981132	1	0.909091	1	0.958333	1	1	0.975904	0.927083	0.987198	0.986285
115	0.993068	1	1	0.986938	1	0.766355	0.973913	0.992711	1	1	1	1	1	1	1	1	0.981132	1	0.909091	1	0.947917	1	1	0.975904	0.9375	0.987553	0.986665
116	0.993068	1	1	0.986938	1	0.752336	0.973913	0.991254	1	1	1	1	1	1	1	1	0.981132	1	0.909091	1	0.953125	1	1	0.975904	0.9375	0.987198	0.986287
117	0.993068	1	1	0.986938	1	0.752336	0.973913	0.992711	1	1	1	1	1	1	1	1	0.981132	1	0.909091	1	0.947917	1	1	0.975904	0.9375	0.987198	0.986287
118	0.993068	1	1	0.988389	1	0.761682	0.973913	0.991254	1	1	1	1	1	1	1	1	0.981132	1	0.909091	1	0.953125	1	1	0.975904	0.9375	0.987553	0.986665
119	0.993068	1	1	0.988389	1	0.766355	0.973913	0.991254	1	1	1	1	1	1	1	1	0.981132	1	0.909091	1	0.953125	1	1	0.975904	0.9375	0.987672	0.986791
120	0.993068	1	1	0.988389	1	0.766355	0.973913	0.989796	1	1	1	1	1	1	1	1	0.981132	1	0.909091	1	0.953125	1	1	0.975904	0.9375	0.987553	0.986663
121	0.993068	1	1	0.988389	1	0.766355	0.973913	0.989796	1	1	1	1	1	1	1	1	0.981132	1	0.909091	1	0.953125	1	1	0.975904	0.9375	0.987553	0.986663
122	0.993068	1	1	0.988389	1	0.766355	0.973913	0.989796	1	1	1	1	1	1	1	1	0.981132	1	0.909091	1	0.953125	1	1	0.975904	0.9375	0.987553	0.986663
123	0.991334	1	1	0.988389	1	0.771028	0.973913	0.991254	1	1	1	1	1	1	1	1	0.981132	1	0.909091	1	0.953125	1	1	0.975904	0.947917	0.98779	0.986915
124	0.993068	1	1	0.988389	1	0.785047	0.973913	0.992711	1	1	1	1	1	1	1	1	0.981132	1	0.909091	1	0.953125	1	1	0.975904	0.947917	0.988383	0.987549
125	0.993068	1	1	0.988389	1	0.780374	0.976812	0.991254	1	1	1	1	1	1	1	1	0.981132	1	0.909091	1	0.958333	1	1	0.975904	0.947917	0.988383	0.987551
126	0.993068	1	1	0.988389	1	0.775701	0.973913	0.991254	1	1	1	1	1	1	1	1	0.981132	1	0.909091	1	0.958333	1	1	0.975904	0.9375	0.988028	0.98717
127	0.993068	1	1	0.988389	1	0.780374	0.973913	0.991254	1	1	1	1	1	1	1	1	0.981132	1	0.909091	1	0.958333	1	1	0.975904	0.9375	0.988146	0.987296
128	0.993068	1	1	0.98984	1	0.780374	0.973913	0.992711	1	1	1	1	1	1	1	1	0.981132	1	0.920455	1	0.958333	1	1	0.975904	0.9375	0.988502	0.987678
129	0.993068	1	1	0.98984	1	0.785047	0.973913	0.991254	1	1	1	1	1	1	1	1	0.981132	1	0.920455	1	0.958333	1	1	0.975904	0.947917	0.98862	0.987804
130	0.993068	1	1	0.98984	1	0.780374	0.973913	0.991254	1	1	1	1	1	1	1	1	0.981132	1	0.920455	1	0.958333	1	1	0.975904	0.958333	0.98862	0.987805
131	0.993068	1	1	0.98984	1	0.780374	0.973913	0.991254	1	1	1	1	1	1	1	1	0.981132	1	0.920455	1	0.958333	1	1	0.975904	0.947917	0.988502	0.987677
132	0.993068	1	1	0.98984	1	0.780374	0.973913	0.991254	1	1	1	1	1	1	1	1	0.981132	1	0.920455	1	0.958333	1	1	0.975904	0.947917	0.988502	0.987677
133	0.993068	1	1	0.98984	1	0.780374	0.973913	0.991254	1	1	1	1	1	1	1	1	0.981132	1	0.920455	1	0.958333	1	1	0.975904	0.947917	0.988502	0.987677
134	0.993068	1	1	0.98984	1	0.780374	0.973913	0.992711	1	1	1	1	1	1	1	1	0.981132	1	0.920455	1	0.958333	1	1	0.975904	0.9375	0.988502	0.987678
135	0.993068	1	1	0.98984	1	0.785047	0.973913	0.992711	1	1	1	1	1	1	1	1	0.981132	1	0.920455	1	0.958333	1	1	0.975904	0.9375	0.98862	0.987804
136	0.993068	1	1	0.98984	1	0.780374	0.973913	0.991254	1	1	1	1	1	1	1	1	0.981132	1	0.920455	1	0.958333	1	1	0.975904	0.947917	0.988502	0.987678
137	0.993068	1	1	0.98984	1	0.785047	0.976812	0.991254	1	1	1	1	1	1	1	1	0.981132	1	0.920455	1	0.958333	1	1	0.975904	0.947917	0.988739	0.987932
138	0.993068	1	1	0.98984	1	0.785047	0.976812	0.991254	1	1	1	1	1	1	1	1	0.981132	1	0.920455	1	0.958333	1	1	0.975904	0.947917	0.988739	0.987931
139	0.989601	1	1	0.98984	1	0.780374	0.976812	0.992711	1	1	1	1	1	1	1	1	0.981132	1	0.920455	1	0.958333	1	1	0.975904	0.947917	0.988502	0.987675
140	0.993068	1	1	0.991292	1	0.78972	0.976812	0.992711	1	1	1	1	1	1	1	1	0.981132	1	0.920455	1	0.958333	1	1	0.975904	0.947917	0.989094	0.988311
141	0.994801	1	1	0.98984	1	0.78972	0.976812	0.991254	1	1	1	1	1	1	1	1	0.981132	1	0.920455	1	0.96875	1	1	0.975904	0.9375	0.989094	0.988313
142	0.994801	1	1	0.98984	1	0.794393	0.976812	0.991254	1	1	1	1	1	1	1	1	0.981132	1	0.920455	1	0.96875	1	1	0.975904	0.9375	0.989213	0.988439
143	0.994801	1	1	0.98984	1	0.78972	0.976812	0.991254	1	1	1	1	1	1	1	1	0.981132	1	0.920455	1	0.96875	1	1	0.975904	0.9375	0.989094	0.988312
144	0.993068	1	1	0.98984	1	0.78972	0.976812	0.991254	1	1	1	1	1	1	1	1	0.981132	1	0.920455	1	0.96875	1	1	0.975904	0.9375	0.988976	0.988184
145	0.996534	1	1	0.98984	1	0.785047	0.976812	0.992711	1	1	1	1	1	1	1	1	0.981132	1	0.920455	1	0.963542	1	1	0.975904	0.947917	0.989213	0.988443
146	0.996534	1	1	0.98984	1	0.785047	0.976812	0.992711	1	1	1	1	1	1	1	1	0.981132	1	0.920455	1	0.963542	1	1	0.975904	0.947917	0.989213	0.988443
147	0.996534	1	1	0.98984	1	0.78972	0.976812	0.991254	1	1	1	1	1	1	1	1	0.981132	1	0.920455	1	0.963542	1	1	0.975904	0.947917	0.989213	0.988441
148	0.996534	1	1	0.98984	1	0.78972	0.976812	0.991254	1	1	1	1	1	1	1	1	0.981132	1	0.920455	1	0.963542	1	1	0.975904	0.947917	0.989213	0.988441
149	0.994801	1	1	0.98984	1	0.78972	0.976812	0.991254	1	1	1	1	1	1	1	1	0.981132	1	0.920455	1	0.963542	1	1	0.975904	0.947917	0.989094	0.988312
150	0.996534	1	1	0.98984	1	0.785047	0.976812	0.991254	1	1	1	1	1	1	1	1	0.981132	1	0.920455	1	0.963542	1	1	0.975904	0.947917	0.989094	0.988315
151	0.996534	1	1	0.991292	1	0.785047	0.976812	0.991254	1	1	1	1	1	1	1	1	0.981132	1	0.920455	1	0.963542	1	1	0.975904	0.947917	0.989213	0.988442
152	0.989601	1	1	0.98984	1	0.808411	0.976812	0.991254	1	1	1	1	1	1	1	1	0.981132	1	0.920455	1	0.96875	1	1	0.975904	0.947917	0.989331	0.98856
153	0.989601	1	1	0.98984	1	0.808411	0.976812	0.991254	1	1	1	1	1	1	1	1	0.981132	1	0.920455	1	0.96875	1	1	0.975904	0.947917	0.989331	0.98856
154	0.989601	1	1	0.98984	1	0.808411	0.976812	0.991254	1	1	1	1	1	1	1	1	0.981132	1	0.920455	1	0.96875	1	1	0.975904	0.947917	0.989331	0.98856
155	0.991334	1	1	0.98984	1	0.808411	0.976812	0.991254	1	1	1	1	1	1	1	1	0.981132	1	0.920455	1	0.96875	1	1	0.975904	0.947917	0.98945	0.988689
156	0.989601	1	1	0.991292	1	0.803738	0.976812	0.991254	1	1	1	1	1	1	1	1	0.981132	1	0.920455	1	0.96875	1	1	0.975904	0.947917	0.989331	0.988561
157	0.989601	1	1	0.991292	1	0.799065	0.976812	0.991254	1	1	1	1	1	1	1	1	0.981132	1	0.920455	1	0.96875	1	1	0.975904	0.947917	0.989213	0.988434
158	0.991334	1	1	0.991292	1	0.817757	0.976812	0.991254	1	1	1	1	1	1	1	1	0.981132	1	0.920455	1	0.96875	1	1	0.975904	0.947917	0.989806	0.989068
159	0.991334	1	1	0.991292	1	0.82243	0.976812	0.991254	1	1	1	1	1	1	1	1	0.981132	1	0.931818	1	0.96875	1	1	0.975904	0.947917	0.990043	0.989322
160	0.993068	1	1	0.991292	1	0.817757	0.976812	0.991254	1	1	1	1	1	1	1	1	0.981132	1	0.931818	1	0.96875	1	1	0.975904	0.958333	0.990161	0.989451
161	0.993068	1	1	0.991292	1	0.817757	0.976812	0.991254	1	1	1	1	1	1	1	1	0.981132	1	0.931818	1	0.96875	1	1	0.975904	0.958333	0.990161	0.989451
162	0.991334	1	1	0.991292	1	0.813084	0.976812	0.991254	1	1	1	1	1	1	1	1	0.981132	1	0.931818	1	0.96875	1	1	0.975904	0.958333	0.989924	0.989196
163	0.991334	1	1	0.991292	1	0.813084	0.976812	0.991254	1	1	1	1	1	1	1	1	0.981132	1	0.931818	1	0.96875	1	0.996904	0.975904	0.958333	0.989806	0.989068
164	0.991334	1	1	0.991292	1	0.813084	0.976812	0.992711	1	1	1	1	1	1	1	1	0.981132	1	0.920455	1	0.963542	1	0.996904	0.975904	0.958333	0.989687	0.988941
165	0.991334	1	1	0.991292	1	0.82243	0.976812	0.992711	1	1	1	1	1	1	1	1	0.981132	1	0.920455	1	0.958333	1	1	0.975904	0.958333	0.989924	0.989194
166	0.991334	1	1	0.991292	1	0.82243	0.976812	0.992711	1	1	1	1	1	1	1	1	0.981132	1	0.920455	1	0.958333	1	1	0.975904	0.958333	0.989924	0.989194
167	0.991334	1	1	0.991292	1	0.817757	0.976812	0.992711	1	1	1	1	1	1	1	1	0.981132	1	0.920455	1	0.958333	1	1	0.975904	0.947917	0.989687	0.988941
168	0.991334	1	1	0.991292	1	0.817757	0.976812	0.992711	1	1	1	1	1	1	1	1	0.981132	1	0.920455	1	0.958333	1	1	0.975904	0.947917	0.989687	0.988941
169	0.991334	1	1	0.991292	1	0.817757	0.976812	0.992711	1	1	1	1	1	1	1	1	0.981132	1	0.920455	1	0.953125	1	1	0.975904	0.947917	0.989569	0.988813
170	0.991334	1	1	0.991292	1	0.817757	0.976812	0.992711	1	1	1	1	1	1	1	1	0.981132	1	0.920455	1	0.953125	1	1	0.975904	0.947917	0.989569	0.988813
171	0.993068	1	1	0.991292	1	0.836449	0.976812	0.992711	1	1	1	1	1	1	1	1	0.981132	1	0.920455	1	0.953125	1	1	0.975904	0.947917	0.990161	0.989447
172	0.993068	1	1	0.991292	1	0.82243	0.976812	0.992711	1	1	1	1	1	1	1	1	0.981132	1	0.920455	1	0.953125	1	1	0.975904	0.947917	0.989806	0.989068
173	0.993068	1	1	0.991292	1	0.82243	0.976812	0.992711	1	1	1	1	1	1	1	1	0.981132	1	0.920455	1	0.953125	1	1	0.975904	0.947917	0.989806	0.989068
174	0.993068	1	1	0.991292	1	0.82243	0.976812	0.992711	1	1	1	1	1	1	1	1	0.981132	1	0.920455	1	0.953125	1	1	0.975904	0.958333	0.989924	0.989195
175	0.993068	1	1	0.991292	1	0.82243	0.976812	0.992711	1	1	1	1	1	1	1	1	0.981132	1	0.920455	1	0.953125	1	1	0.975904	0.958333	0.989924	0.989195
176	0.993068	1	1	0.991292	1	0.827103	0.976812	0.994169	1	1	1	1	1	1	1	1	0.981132	1	0.920455	1	0.953125	1	1	0.975904	0.958333	0.990161	0.989449
177	0.993068	1	1	0.991292	1	0.827103	0.976812	0.995627	1	1	1	1	1	1	1	1	0.981132	1	0.920455	1	0.953125	1	1	0.975904	0.958333	0.99028	0.989577
178	0.991334	1	1	0.991292	1	0.831776	0.976812	0.995627	1	1	1	1	1	1	1	1	0.981132	1	0.920455	1	0.953125	1	1	0.975904	0.958333	0.99028	0.989575
179	0.991334	1	1	0.991292	1	0.836449	0.976812	0.995627	1	1	1	1	1	1	1	1	0.981132	1	0.920455	1	0.953125	1	1	0.975904	0.958333	0.990398	0.989701
180	0.991334	1	1	0.991292	1	0.841121	0.976812	0.995627	1	1	1	1	1	1	1	1	0.981132	1	0.920455	1	0.953125	1	1	0.975904	0.958333	0.990517	0.989827
181	0.993068	1	1	0.991292	1	0.841121	0.976812	0.995627	1	1	1	1	1	1	1	1	0.981132	1	0.920455	1	0.953125	1	1	0.975904	0.958333	0.990635	0.989956
182	0.993068	1	1	0.991292	1	0.831776	0.976812	0.995627	1	1	1	1	1	1	1	1	0.981132	1	0.920455	1	0.958333	1	1	0.975904	0.958333	0.990517	0.98983
183	0.993068	1	1	0.991292	1	0.831776	0.976812	0.995627	1	1	1	1	1	1	1	1	0.981132	1	0.920455	1	0.958333	1	1	0.975904	0.958333	0.990517	0.98983
184	0.994801	1	1	0.991292	1	0.831776	0.976812	0.995627	1	1	1	1	1	1	1	1	0.981132	1	0.920455	1	0.958333	1	1	0.975904	0.958333	0.990635	0.989958
185	0.994801	1	1	0.991292	1	0.831776	0.976812	0.995627	1	1	1	1	1	1	1	1	0.981132	1	0.920455	1	0.958333	1	1	0.975904	0.958333	0.990635	0.989958
186	0.993068	1	1	0.991292	1	0.836449	0.976812	0.995627	1	1	1	1	1	1	1	1	0.981132	1	0.920455	1	0.958333	1	1	0.975904	0.958333	0.990635	0.989956
187	0.994801	1	1	0.991292	1	0.841121	0.976812	0.995627	1	1	1	1	1	1	1	1	0.981132	1	0.920455	1	0.958333	1	1	0.975904	0.958333	0.990872	0.990211
188	0.994801	1	1	0.991292	1	0.845794	0.976812	0.995627	1	1	1	1	1	1	1	1	0.981132	1	0.920455	1	0.958333	1	1	0.975904	0.958333	0.990991	0.990338
189	0.994801	1	1	0.991292	1	0.845794	0.976812	0.995627	1	1	1	1	1	1	1	1	0.981132	1	0.920455	1	0.953125	1	1	0.975904	0.958333	0.990872	0.99021
190	0.994801	1	1	0.991292	1	0.845794	0.976812	0.995627	1	1	1	1	1	1	1	1	0.981132	1	0.920455	1	0.953125	1	1	0.975904	0.958333	0.990872	0.99021
191	0.994801	1	1	0.991292	1	0.845794	0.97971	0.995627	1	1	1	1	1	1	1	1	0.981132	1	0.920455	1	0.953125	1	1	0.975904	0.958333	0.990991	0.990338
192	0.994801	1	1	0.991292	1	0.845794	0.97971	0.995627	1	1	1	1	1	1	1	1	0.981132	1	0.931818	1	0.953125	1	1	0.975904	0.958333	0.99111	0.990465
193	0.994801	1	1	0.991292	1	0.836449	0.97971	0.995627	1	1	1	1	1	1	1	1	0.981132	1	0.931818	1	0.953125	1	1	0.975904	0.958333	0.990872	0.990212
194	0.994801	1	1	0.991292	1	0.845794	0.97971	0.995627	1	1	1	1	1	1	1	1	0.981132	1	0.931818	1	0.958333	1	1	0.975904	0.958333	0.991228	0.990592
195	0.994801	1	1	0.991292	1	0.841121	0.976812	0.995627	1	1	1	1	1	1	1	1	0.981132	1	0.931818	1	0.953125	1	1	0.975904	0.958333	0.990872	0.990211
196	0.994801	1	1	0.992743	1	0.841121	0.973913	0.995627	1	1	1	1	1	1	1	1	0.981132	1	0.931818	1	0.953125	1	1	0.975904	0.958333	0.990872	0.99021
197	0.994801	1	1	0.992743	1	0.841121	0.973913	0.995627	1	1	1	1	1	1	1	1	0.981132	1	0.931818	1	0.953125	1	1	0.975904	0.958333	0.990872	0.99021
198	0.994801	1	1	0.992743	1	0.841121	0.973913	0.995627	1	1	1	1	1	1	1	1	0.981132	1	0.931818	1	0.947917	1	1	0.975904	0.958333	0.990754	0.990083
199	0.994801	1	1	0.992743	1	0.841121	0.973913	0.995627	1	1	1	1	1	1	1	1	0.981132	1	0.931818	1	0.947917	1	1	0.975904	0.958333	0.990754	0.990083
200	0.994801	1	1	0.992743	1	0.841121	0.973913	0.995627	1	1	1	1	1	1	1	1	0.981132	1	0.931818	1	0.958333	1	1	0.975904	0.958333	0.990991	0.990338
201	0.993068	1	1	0.992743	1	0.841121	0.973913	0.995627	1	1	1	1	1	1	1	1	0.981132	1	0.931818	1	0.958333	1	1	0.975904	0.958333	0.990872	0.99021
202	0.993068	1	1	0.992743	1	0.841121	0.976812	0.995627	1	1	1	1	1	1	1	1	0.981132	1	0.931818	1	0.953125	1	1	0.975904	0.958333	0.990872	0.99021
203	0.993068	1	1	0.992743	1	0.841121	0.976812	0.995627	1	1	1	1	1	1	1	1	0.981132	1	0.931818	1	0.953125	1	1	0.975904	0.958333	0.990872	0.99021
204	0.993068	1	1	0.992743	1	0.841121	0.976812	0.995627	1	1	1	1	1	1	1	1	0.981132	1	0.931818	1	0.953125	1	1	0.975904	0.958333	0.990872	0.99021
205	0.993068	1	1	0.992743	1	0.841121	0.97971	0.995627	1	1	1	1	1	1	1	1	0.981132	1	0.931818	1	0.958333	1	1	0.975904	0.958333	0.99111	0.990465
206	0.993068	1	1	0.992743	1	0.841121	0.97971	0.995627	1	1	1	1	1	1	1	1	0.981132	1	0.931818	1	0.958333	1	1	0.975904	0.958333	0.99111	0.990465
207	0.993068	1	1	0.992743	1	0.845794	0.97971	0.995627	1	1	1	1	1	1	1	1	0.981132	1	0.931818	1	0.958333	1	1	0.975904	0.958333	0.991228	0.990591
208	0.993068	1	1	0.992743	1	0.841121	0.97971	0.995627	1	1	1	1	1	1	1	1	0.981132	1	0.931818	1	0.958333	1	1	0.975904	0.958333	0.99111	0.990465
209	0.993068	1	1	0.992743	1	0.850467	0.97971	0.995627	1	1	1	1	1	1	1	1	0.981132	1	0.931818	1	0.958333	1	1	0.975904	0.958333	0.991347	0.990717
210	0.993068	1	1	0.992743	1	0.85514	0.97971	0.995627	1	1	1	1	1	1	1	1	0.981132	1	0.931818	1	0.958333	1	1	0.975904	0.958333	0.991465	0.990844
211	0.993068	1	1	0.992743	1	0.85514	0.97971	0.995627	1	1	1	1	1	1	1	1	0.981132	1	0.931818	1	0.958333	1	1	0.975904	0.958333	0.991465	0.990844
212	0.993068	1	1	0.992743	1	0.850467	0.97971	0.995627	1	1	1	1	1	1	1	1	0.981132	1	0.931818	1	0.958333	1	1	0.975904	0.958333	0.991347	0.990717
213	0.993068	1	1	0.992743	1	0.850467	0.97971	0.995627	1	1	1	1	1	1	1	1	0.981132	1	0.931818	1	0.958333	1	1	0.975904	0.958333	0.991347	0.990717
214	0.993068	1	1	0.992743	1	0.850467	0.982609	0.995627	1	1	1	1	1	1	1	1	0.981132	1	0.931818	1	0.958333	1	1	0.975904	0.958333	0.991465	0.990844
215	0.993068	1	1	0.992743	1	0.845794	0.982609	0.994169	1	1	1	1	1	1	1	1	0.981132	1	0.931818	1	0.958333	1	1	0.975904	0.958333	0.991228	0.990591
216	0.993068	1	1	0.992743	1	0.845794	0.982609	0.994169	1	1	1	1	1	1	1	1	0.981132	1	0.931818	1	0.958333	1	1	0.975904	0.958333	0.991228	0.990591
217	0.993068	1	1	0.991292	1	0.845794	0.982609	0.994169	1	1	1	1	1	1	1	1	0.981132	1	0.931818	1	0.958333	1	1	0.975904	0.958333	0.99111	0.990464
218	0.993068	1	1	0.991292	1	0.85514	0.982609	0.994169	1	1	1	1	1	1	1	1	0.981132	1	0.931818	1	0.958333	1	1	0.975904	0.958333	0.991347	0.990717
219	0.993068	1	1	0.991292	1	0.850467	0.982609	0.994169	1	1	1	1	1	1	1	1	0.981132	1	0.931818	1	0.958333	1	1	0.975904	0.958333	0.991228	0.990591
220	0.993068	1	1	0.991292	1	0.850467	0.982609	0.994169	1	1	1	1	1	1	1	1	0.981132	1	0.931818	1	0.958333	1	1	0.975904	0.958333	0.991228	0.990591
221	0.993068	1	1	0.991292	1	0.850467	0.982609	0.994169	1	1	1	1	1	1	1	1	0.981132	1	0.931818	1	0.963542	1	1	0.975904	0.958333	0.991347	0.990718
222	0.991334	1	1	0.991292	1	0.850467	0.982609	0.994169	1	1	1	1	1	1	1	1	0.981132	1	0.931818	1	0.958333	1	1	0.975904	0.958333	0.99111	0.990462
223	0.991334	1	1	0.991292	1	0.845794	0.982609	0.994169	1	1	1	1	1	1	1	1	0.981132	1	0.931818	1	0.958333	1	1	0.975904	0.958333	0.990991	0.990336
224	0.991334	1	1	0.991292	1	0.850467	0.982609	0.994169	1	1	1	1	1	1	1	1	0.981132	1	0.931818	1	0.958333	1	1	0.975904	0.958333	0.99111	0.990462
225	0.991334	1	1	0.991292	1	0.845794	0.982609	0.994169	1	1	1	1	1	1	1	1	0.981132	1	0.931818	1	0.958333	1	1	0.975904	0.958333	0.990991	0.990336
226	0.991334	1	1	0.992743	1	0.864486	0.982609	0.994169	1	1	1	1	1	1	1	1	0.981132	1	0.931818	1	0.958333	1	1	0.975904	0.958333	0.991584	0.990969
227	0.991334	1	1	0.992743	1	0.864486	0.982609	0.994169	1	1	1	1	1	1	1	1	0.981132	1	0.931818	1	0.958333	1	1	0.975904	0.958333	0.991584	0.990968
228	0.993068	1	1	0.992743	1	0.864486	0.982609	0.994169	1	1	1	1	1	1	1	1	0.981132	1	0.931818	1	0.958333	1	1	0.975904	0.958333	0.991702	0.991097
229	0.993068	1	1	0.991292	1	0.859813	0.982609	0.994169	1	1	1	1	1	1	1	1	0.981132	1	0.931818	1	0.958333	1	1	0.975904	0.958333	0.991465	0.990844
230	0.993068	1	1	0.992743	1	0.85514	0.982609	0.994169	1	1	1	1	1	1	1	1	0.981132	1	0.931818	1	0.958333	1	1	0.975904	0.958333	0.991465	0.990843
231	0.993068	1	1	0.992743	1	0.859813	0.982609	0.994169	1	1	1	1	1	1	1	1	0.981132	1	0.931818	1	0.963542	1	1	0.975904	0.958333	0.991702	0.991097
232	0.993068	1	1	0.992743	1	0.859813	0.97971	0.994169	1	1	1	1	1	1	1	1	0.981132	1	0.931818	1	0.958333	1	1	0.975904	0.958333	0.991465	0.990843
233	0.993068	1	1	0.991292	1	0.859813	0.97971	0.994169	1	1	1	1	1	1	1	1	0.981132	1	0.931818	1	0.958333	1	1	0.975904	0.958333	0.991347	0.990716
234	0.993068	1	1	0.991292	1	0.859813	0.97971	0.994169	1	1	1	1	1	1	1	1	0.981132	1	0.931818	1	0.953125	1	1	0.975904	0.958333	0.991228	0.990588
235	0.993068	1	1	0.991292	1	0.859813	0.97971	0.994169	1	1	1	1	1	1	1	1	0.981132	1	0.931818	1	0.953125	1	1	0.975904	0.958333	0.991228	0.990588
236	0.993068	1	1	0.991292	1	0.859813	0.97971	0.994169	1	1	1	1	1	1	1	1	0.981132	1	0.931818	1	0.953125	1	1	0.975904	0.958333	0.991228	0.990588
237	0.993068	1	1	0.991292	1	0.859813	0.982609	0.994169	1	1	1	1	1	1	1	1	0.981132	1	0.931818	1	0.953125	1	1	0.975904	0.958333	0.991347	0.990716
238	0.993068	1	1	0.991292	1	0.859813	0.982609	0.994169	1	1	1	1	1	1	1	1	0.981132	1	0.931818	1	0.953125	1	1	0.975904	0.958333	0.991347	0.990716
239	0.993068	1	1	0.991292	1	0.85514	0.982609	0.994169	1	1	1	1	1	1	1	1	0.981132	1	0.931818	1	0.953125	1	1	0.975904	0.958333	0.991228	0.990589
240	0.993068	1	1	0.991292	1	0.850467	0.982609	0.994169	1	1	1	1	1	1	1	1	0.981132	1	0.931818	1	0.953125	1	1	0.975904	0.958333	0.99111	0.990463
241	0.993068	1	1	0.991292	1	0.85514	0.982609	0.994169	1	1	1	1	1	1	1	1	0.981132	1	0.931818	1	0.953125	1	1	0.975904	0.958333	0.991228	0.990589
242	0.993068	1	1	0.991292	1	0.85514	0.982609	0.994169	1	1	1	1	1	1	1	1	0.981132	1	0.931818	1	0.953125	1	1	0.975904	0.958333	0.991228	0.990589
243	0.993068	1	1	0.991292	1	0.85514	0.982609	0.994169	1	1	1	1	1	1	1	1	0.981132	1	0.931818	1	0.953125	1	1	0.975904	0.958333	0.991228	0.990589
244	0.993068	1	1	0.991292	1	0.864486	0.982609	0.994169	1	1	1	1	1	1	1	1	0.981132	1	0.931818	1	0.953125	1	1	0.975904	0.958333	0.991465	0.990842
245	0.993068	1	1	0.991292	1	0.864486	0.982609	0.994169	1	1	1	1	1	1	1	1	0.981132	1	0.931818	1	0.953125	1	1	0.975904	0.958333	0.991465	0.990842
246	0.993068	1	1	0.991292	1	0.859813	0.982609	0.995627	1	1	1	1	1	1	1	1	0.981132	1	0.931818	1	0.958333	1	1	0.975904	0.958333	0.991584	0.99097
247	0.993068	1	1	0.991292	1	0.859813	0.982609	0.995627	1	1	1	1	1	1	1	1	0.981132	1	0.931818	1	0.958333	1	1	0.975904	0.958333	0.991584	0.99097
248	0.993068	1	1	0.991292	1	0.859813	0.97971	0.995627	1	1	1	1	1	1	1	1	0.981132	1	0.931818	1	0.963542	1	1	0.975904	0.958333	0.991584	0.99097
249	0.993068	1	1	0.991292	1	0.864486	0.982609	0.995627	1	1	1	1	1	1	1	1	0.981132	1	0.931818	1	0.963542	1	1	0.975904	0.958333	0.991821	0.991224
250	0.993068	1	1	0.991292	1	0.864486	0.982609	0.995627	1	1	1	1	1	1	1	1	0.981132	1	0.931818	1	0.963542	1	1	0.975904	0.958333	0.991821	0.991224
251	0.993068	1	1	0.991292	1	0.864486	0.982609	0.995627	1	1	1	1	1	1	1	1	0.981132	1	0.931818	1	0.963542	1	1	0.975904	0.958333	0.991821	0.991224
252	0.993068	1	1	0.991292	1	0.864486	0.982609	0.995627	1	1	1	1	1	1	1	1	0.981132	1	0.931818	1	0.963542	1	1	0.975904	0.958333	0.991821	0.991224
253	0.993068	1	1	0.991292	1	0.873832	0.982609	0.995627	1	1	1	1	1	1	1	1	0.981132	1	0.931818	1	0.963542	1	1	0.975904	0.958333	0.992058	0.991477
254	0.993068	1	1	0.992743	1	0.869159	0.982609	0.995627	1	1	1	1	1	1	1	1	0.981132	1	0.931818	1	0.963542	1	1	0.975904	0.958333	0.992058	0.991478
255	0.993068	1	1	0.992743	1	0.869159	0.982609	0.995627	1	1	1	1	1	1	1	1	0.981132	1	0.931818	1	0.963542	1	1	0.975904	0.958333	0.992058	0.991478
256	0.993068	1	1	0.992743	1	0.869159	0.982609	0.995627	1	1	1	1	1	1	1	1	0.981132	1	0.931818	1	0.963542	1	1	0.975904	0.958333	0.992058	0.991478
257	0.993068	1	1	0.991292	1	0.869159	0.982609	0.995627	1	1	1	1	1	1	1	1	0.981132	1	0.931818	1	0.963542	1	1	0.975904	0.958333	0.991939	0.991351
258	0.993068	1	1	0.991292	1	0.878505	0.982609	0.995627	1	1	1	1	1	1	1	1	0.981132	1	0.931818	1	0.963542	1	1	0.975904	0.958333	0.992176	0.991604
259	0.993068	1	1	0.98984	1	0.873832	0.982609	0.995627	1	1	1	1	1	1	1	1	0.981132	1	0.931818	1	0.963542	1	1	0.975904	0.958333	0.991939	0.991351
260	0.993068	1	1	0.98984	1	0.873832	0.982609	0.995627	1	1	1	1	1	1	1	1	0.981132	1	0.931818	1	0.963542	1	1	0.975904	0.958333	0.991939	0.991351
261	0.993068	1	1	0.98984	1	0.873832	0.982609	0.995627	1	1	1	1	1	1	1	1	0.981132	1	0.931818	1	0.963542	1	1	0.975904	0.958333	0.991939	0.991351
262	0.993068	1	1	0.98984	1	0.864486	0.982609	0.995627	1	1	1	1	1	1	1	1	0.981132	1	0.931818	1	0.963542	1	1	0.975904	0.958333	0.991702	0.991097
263	0.993068	1	1	0.98984	1	0.869159	0.982609	0.995627	1	1	1	1	1	1	1	1	0.981132	1	0.931818	1	0.963542	1	1	0.975904	0.958333	0.991821	0.991224
264	0.993068	1	1	0.98984	1	0.869159	0.982609	0.995627	1	1	1	1	1	1	1	1	0.981132	1	0.931818	1	0.958333	1	1	0.975904	0.958333	0.991702	0.991097
265	0.993068	1	1	0.98984	1	0.869159	0.982609	0.995627	1	1	1	1	1	1	1	1	0.981132	1	0.931818	1	0.958333	1	1	0.975904	0.958333	0.991702	0.991097
266	0.993068	1	1	0.98984	1	0.869159	0.982609	0.995627	1	1	1	1	1	1	1	1	0.981132	1	0.931818	1	0.958333	1	1	0.975904	0.958333	0.991702	0.991097
267	0.993068	1	1	0.98984	1	0.869159	0.982609	0.995627	1	1	1	1	1	1	1	1	0.981132	1	0.931818	1	0.958333	1	1	0.975904	0.958333	0.991702	0.991097
268	0.993068	1	1	0.98984	1	0.873832	0.982609	0.995627	1	1	1	1	1	1	1	1	0.981132	1	0.931818	1	0.963542	1	1	0.975904	0.958333	0.991939	0.991351
269	0.993068	1	1	0.98984	1	0.873832	0.982609	0.995627	1	1	1	1	1	1	1	1	0.981132	1	0.931818	1	0.963542	1	1	0.975904	0.958333	0.991939	0.991351
270	0.993068	1	1	0.98984	1	0.88785	0.982609	0.995627	1	1	1	1	1	1	1	1	0.981132	1	0.931818	1	0.963542	1	1	0.975904	0.958333	0.992295	0.99173
271	0.993068	1	1	0.98984	1	0.892523	0.982609	0.995627	1	1	1	1	1	1	1	1	0.981132	1	0.931818	1	0.963542	1	1	0.975904	0.958333	0.992413	0.991857
272	0.993068	1	1	0.98984	1	0.878505	0.982609	0.995627	1	1	1	1	1	1	1	1	0.981132	1	0.931818	1	0.963542	1	1	0.975904	0.958333	0.992058	0.991477
273	0.993068	1	1	0.98984	1	0.892523	0.982609	0.995627	1	1	1	1	1	1	1	1	0.981132	1	0.931818	1	0.963542	1	1	0.975904	0.958333	0.992413	0.991857
274	0.993068	1	1	0.98984	1	0.88785	0.97971	0.995627	1	1	1	1	1	1	1	1	0.981132	1	0.931818	1	0.963542	1	1	0.975904	0.958333	0.992176	0.991603
275	0.993068	1	1	0.98984	1	0.88785	0.97971	0.995627	1	1	1	1	1	1	1	1	0.981132	1	0.931818	1	0.963542	1	1	0.975904	0.958333	0.992176	0.991603
276	0.993068	1	1	0.98984	1	0.883178	0.97971	0.995627	1	1	1	1	1	1	1	1	0.981132	1	0.931818	1	0.963542	1	1	0.975904	0.958333	0.992058	0.991476
277	0.993068	1	1	0.98984	1	0.88785	0.97971	0.995627	1	1	1	1	1	1	1	1	0.981132	1	0.931818	1	0.963542	1	1	0.975904	0.958333	0.992176	0.991603
278	0.991334	1	1	0.991292	1	0.88785	0.97971	0.997085	1	1	1	1	1	1	1	1	0.981132	1	0.931818	1	0.96875	1	1	0.975904	0.958333	0.992413	0.991857
279	0.993068	1	1	0.991292	1	0.88785	0.97971	0.997085	1	1	1	1	1	1	1	1	0.981132	1	0.931818	1	0.96875	1	1	0.975904	0.958333	0.992532	0.991985
280	0.993068	1	1	0.991292	1	0.88785	0.97971	0.997085	1	1	1	1	1	1	1	1	0.981132	1	0.931818	1	0.96875	1	1	0.975904	0.96875	0.992651	0.992112
281	0.993068	1	1	0.991292	1	0.88785	0.97971	0.997085	1	1	1	1	1	1	1	1	0.981132	1	0.931818	1	0.96875	1	1	0.975904	0.958333	0.992532	0.991985
282	0.993068	1	1	0.991292	1	0.88785	0.97971	0.997085	1	1	1	1	1	1	1	1	0.981132	1	0.931818	1	0.96875	1	1	0.975904	0.958333	0.992532	0.991985
283	0.994801	1	1	0.991292	1	0.892523	0.97971	0.997085	1	1	1	1	1	1	1	1	0.981132	1	0.931818	1	0.96875	1	1	0.975904	0.958333	0.992769	0.992239
284	0.994801	1	1	0.991292	1	0.892523	0.97971	0.997085	1	1	1	1	1	1	1	1	0.981132	1	0.931818	1	0.96875	1	1	0.975904	0.958333	0.992769	0.992239
285	0.993068	1	1	0.991292	1	0.892523	0.97971	0.997085	1	1	1	1	1	1	1	1	0.981132	1	0.931818	1	0.96875	1	1	0.975904	0.958333	0.992651	0.992111
286	0.993068	1	1	0.991292	1	0.892523	0.97971	0.997085	1	1	1	1	1	1	1	1	0.981132	1	0.931818	1	0.96875	1	1	0.975904	0.958333	0.992651	0.992112
287	0.993068	1	1	0.991292	1	0.892523	0.97971	0.997085	1	1	1	1	1	1	1	1	0.981132	1	0.931818	1	0.96875	1	1	0.975904	0.958333	0.992651	0.992112
288	0.993068	1	1	0.991292	1	0.892523	0.97971	0.997085	1	1	1	1	1	1	1	1	0.981132	1	0.931818	1	0.96875	1	1	0.975904	0.958333	0.992651	0.992112
289	0.993068	1	1	0.991292	1	0.892523	0.97971	0.997085	1	1	1	1	1	1	1	1	0.981132	1	0.931818	1	0.973958	1	1	0.975904	0.958333	0.992769	0.992239
290	0.993068	1	1	0.991292	1	0.892523	0.97971	0.997085	1	1	1	1	1	1	1	1	0.981132	1	0.931818	1	0.973958	1	1	0.975904	0.958333	0.992769	0.992239
291	0.993068	1	1	0.992743	1	0.88785	0.97971	0.997085	1	1	1	1	1	1	1	1	0.981132	1	0.931818	1	0.973958	1	1	0.975904	0.958333	0.992769	0.992239
292	0.993068	1	1	0.992743	1	0.892523	0.97971	0.997085	1	1	1	1	1	1	1	1	0.981132	1	0.931818	1	0.96875	1	1	0.975904	0.958333	0.992769	0.992238
293	0.991334	1	1	0.992743	1	0.892523	0.97971	0.997085	1	1	1	1	1	1	1	1	0.981132	1	0.931818	1	0.96875	1	1	0.975904	0.958333	0.992651	0.99211
294	0.991334	1	1	0.992743	1	0.892523	0.97971	0.997085	1	1	1	1	1	1	1	1	0.981132	1	0.931818	1	0.973958	1	1	0.975904	0.958333	0.992769	0.992238
295	0.989601	1	1	0.992743	1	0.897196	0.97971	0.997085	1	1	1	1	1	1	1	1	0.981132	1	0.931818	1	0.96875	1	1	0.975904	0.958333	0.992651	0.992109
296	0.991334	1	1	0.992743	1	0.892523	0.97971	0.997085	1	1	1	1	1	1	1	1	0.981132	1	0.931818	1	0.96875	1	1	0.975904	0.958333	0.992651	0.99211
297	0.991334	1	1	0.992743	1	0.892523	0.97971	0.997085	1	1	1	1	1	1	1	1	0.981132	1	0.931818	1	0.96875	1	1	0.975904	0.958333	0.992651	0.99211
298	0.991334	1	1	0.992743	1	0.892523	0.97971	0.997085	1	1	1	1	1	1	1	1	0.981132	1	0.931818	1	0.96875	1	1	0.975904	0.96875	0.992769	0.992238
299	0.991334	1	1	0.992743	1	0.892523	0.97971	0.997085	1	1	1	1	1	1	1	1	0.981132	1	0.931818	1	0.963542	1	1	0.975904	0.96875	0.992651	0.99211
300	0.991334	1	1	0.992743	1	0.892523	0.97971	0.997085	1	1	1	1	1	1	1	1	0.981132	1	0.931818	1	0.963542	1	1	0.975904	0.96875	0.992651	0.99211
301	0.991334	1	1	0.992743	1	0.892523	0.97971	0.997085	1	1	1	1	1	1	1	1	0.981132	1	0.931818	1	0.958333	1	1	0.975904	0.96875	0.992532	0.991983
302	0.991334	1	1	0.992743	1	0.892523	0.97971	0.997085	1	1	1	1	1	1	1	1	0.981132	1	0.931818	1	0.963542	1	1	0.975904	0.96875	0.992651	0.99211
303	0.991334	1	1	0.992743	1	0.892523	0.97971	0.997085	1	1	1	1	1	1	1	1	0.981132	1	0.931818	1	0.963542	1	1	0.975904	0.96875	0.992651	0.99211
304	0.991334	1	1	0.992743	1	0.892523	0.97971	0.997085	1	1	1	1	1	1	1	1	0.981132	1	0.931818	1	0.963542	1	1	0.975904	0.96875	0.992651	0.99211
305	0.991334	1	1	0.992743	1	0.892523	0.97971	0.997085	1	1	1	1	1	1	1	1	0.981132	1	0.931818	1	0.958333	1	1	0.975904	0.96875	0.992532	0.991983
306	0.991334	1	1	0.992743	1	0.892523	0.97971	0.997085	1	1	1	1	1	1	1	1	0.981132	1	0.931818	1	0.958333	1	1	0.975904	0.96875	0.992532	0.991983
307	0.989601	1	1	0.992743	1	0.892523	0.97971	0.997085	1	1	1	1	1	1	1	1	0.981132	1	0.931818	1	0.958333	1	1	0.975904	0.96875	0.992413	0.991855
308	0.989601	1	1	0.992743	1	0.892523	0.97971	0.997085	1	1	1	1	1	1	1	1	0.981132	1	0.931818	1	0.958333	1	1	0.975904	0.96875	0.992413	0.991855
309	0.991334	1	1	0.992743	1	0.892523	0.97971	0.997085	1	1	1	1	1	1	1	1	0.981132	1	0.931818	1	0.96875	1	1	0.975904	0.96875	0.992769	0.992237
310	0.991334	1	1	0.992743	1	0.892523	0.97971	0.997085	1	1	1	1	1	1	1	1	0.981132	1	0.931818	1	0.963542	1	1	0.975904	0.96875	0.992651	0.99211
311	0.991334	1	1	0.992743	1	0.892523	0.97971	0.997085	1	1	1	1	1	1	1	1	0.981132	1	0.931818	1	0.963542	1	1	0.975904	0.96875	0.992651	0.99211
312	0.991334	1	1	0.992743	1	0.897196	0.97971	0.997085	1	1	1	1	1	1	1	1	0.981132	1	0.931818	1	0.96875	1	1	0.975904	0.96875	0.992888	0.992364
313	0.991334	1	1	0.992743	1	0.897196	0.97971	0.997085	1	1	1	1	1	1	1	1	0.981132	1	0.931818	1	0.96875	1	1	0.975904	0.96875	0.992888	0.992364
314	0.991334	1	1	0.992743	1	0.897196	0.97971	0.997085	1	1	1	1	1	1	1	1	0.981132	1	0.931818	1	0.96875	1	1	0.975904	0.96875	0.992888	0.992364
315	0.991334	1	1	0.992743	1	0.897196	0.97971	0.997085	1	1	1	1	1	1	1	1	0.981132	1	0.931818	1	0.96875	1	1	0.975904	0.96875	0.992888	0.992364
316	0.991334	1	1	0.992743	1	0.897196	0.97971	0.997085	1	1	1	1	1	1	1	1	0.981132	1	0.931818	1	0.96875	1	1	0.975904	0.96875	0.992888	0.992364
317	0.993068	1	1	0.992743	1	0.897196	0.97971	0.997085	1	1	1	1	1	1	1	1	0.981132	1	0.931818	1	0.96875	1	1	0.975904	0.96875	0.993006	0.992493
318	0.993068	1	1	0.992743	1	0.897196	0.97971	0.997085	1	1	1	1	1	1	1	1	0.981132	1	0.931818	1	0.96875	1	1	0.975904	0.96875	0.993006	0.992492
319	0.991334	1	1	0.992743	1	0.897196	0.97971	0.997085	1	1	1	1	1	1	1	1	0.981132	1	0.931818	1	0.96875	1	1	0.975904	0.96875	0.992888	0.992365
320	0.991334	1	1	0.992743	1	0.897196	0.97971	0.997085	1	1	1	1	1	1	1	1	0.981132	1	0.931818	1	0.963542	1	1	0.975904	0.96875	0.992769	0.992237
321	0.987868	1	1	0.992743	1	0.897196	0.97971	0.997085	1	1	1	1	1	1	1	1	0.981132	1	0.931818	1	0.958333	1	1	0.975904	0.96875	0.992413	0.991854
322	0.989601	1	1	0.992743	1	0.897196	0.97971	0.997085	1	1	1	1	1	1	1	1	0.981132	1	0.931818	1	0.963542	1	1	0.975904	0.96875	0.992651	0.992109
323	0.989601	1	1	0.992743	1	0.897196	0.97971	0.997085	1	1	1	1	1	1	1	1	0.981132	1	0.931818	1	0.963542	1	1	0.975904	0.96875	0.992651	0.992109
324	0.989601	1	1	0.992743	1	0.892523	0.97971	0.997085	1	1	1	1	1	1	1	1	0.981132	1	0.931818	1	0.963542	1	1	0.975904	0.96875	0.992532	0.991982
325	0.989601	1	1	0.992743	1	0.892523	0.97971	0.997085	1	1	1	1	1	1	1	1	0.981132	1	0.943182	1	0.963542	1	1	0.975904	0.96875	0.992651	0.992109
326	0.987868	1	1	0.992743	1	0.892523	0.97971	0.997085	1	1	1	1	1	1	1	1	0.981132	1	0.943182	1	0.963542	1	1	0.975904	0.96875	0.992532	0.991981
327	0.989601	1	1	0.992743	1	0.883178	0.97971	0.997085	1	1	1	1	1	1	1	1	0.981132	1	0.943182	1	0.963542	1	1	0.975904	0.96875	0.992413	0.991856
328	0.989601	1	1	0.992743	1	0.883178	0.97971	0.997085	1	1	1	1	1	1	1	1	0.981132	1	0.943182	1	0.963542	1	1	0.975904	0.96875	0.992413	0.991856
329	0.989601	1	1	0.992743	1	0.883178	0.97971	0.997085	1	1	1	1	1	1	1	1	0.981132	1	0.943182	1	0.963542	1	1	0.975904	0.96875	0.992413	0.991856
330	0.989601	1	1	0.992743	1	0.883178	0.97971	0.997085	1	1	1	1	1	1	1	1	0.981132	1	0.943182	1	0.963542	1	1	0.975904	0.96875	0.992413	0.991856
331	0.989601	1	1	0.992743	1	0.883178	0.97971	0.997085	1	1	1	1	1	1	1	1	0.981132	1	0.943182	1	0.963542	1	1	0.975904	0.96875	0.992413	0.991856
332	0.989601	1	1	0.992743	1	0.883178	0.97971	0.997085	1	1	1	1	1	1	1	1	0.981132	1	0.943182	1	0.963542	1	1	0.975904	0.96875	0.992413	0.991856
333	0.989601	1	1	0.992743	1	0.883178	0.97971	0.997085	1	1	1	1	1	1	1	1	0.981132	1	0.943182	1	0.963542	1	1	0.975904	0.96875	0.992413	0.991856
334	0.989601	1	1	0.992743	1	0.883178	0.97971	0.997085	1	1	1	1	1	1	1	1	0.981132	1	0.943182	1	0.963542	1	1	0.975904	0.96875	0.992413	0.991856
335	0.989601	1	1	0.992743	1	0.883178	0.97971	0.997085	1	1	1	1	1	1	1	1	0.981132	1	0.943182	1	0.963542	1	1	0.975904	0.96875	0.992413	0.991856
336	0.989601	1	1	0.992743	1	0.883178	0.97971	0.997085	1	1	1	1	1	1	1	1	0.981132	1	0.943182	1	0.963542	1	1	0.975904	0.96875	0.992413	0.991856
337	0.989601	1	1	0.992743	1	0.883178	0.97971	0.997085	1	1	1	1	1	1	1	1	0.981132	1	0.943182	1	0.963542	1	1	0.975904	0.96875	0.992413	0.991856
338	0.989601	1	1	0.992743	1	0.883178	0.97971	0.997085	1	1	1	1	1	1	1	1	0.981132	1	0.943182	1	0.963542	1	1	0.975904	0.96875	0.992413	0.991856
339	0.991334	1	1	0.992743	1	0.88785	0.97971	0.997085	1	1	1	1	1	1	1	1	0.981132	1	0.943182	1	0.963542	1	1	0.975904	0.96875	0.992651	0.992111
340	0.991334	1	1	0.992743	1	0.88785	0.97971	0.997085	1	1	1	1	1	1	1	1	0.981132	1	0.943182	1	0.963542	1	1	0.975904	0.96875	0.992651	0.992111
341	0.991334	1	1	0.992743	1	0.88785	0.97971	0.997085	1	1	1	1	1	1	1	1	0.981132	1	0.943182	1	0.963542	1	1	0.975904	0.96875	0.992651	0.992111
342	0.993068	1	1	0.992743	1	0.88785	0.97971	0.997085	1	1	1	1	1	1	1	1	0.981132	1	0.943182	1	0.963542	1	1	0.975904	0.96875	0.992769	0.992239
343	0.993068	1	1	0.992743	1	0.88785	0.97971	0.997085	1	1	1	1	1	1	1	1	0.981132	1	0.943182	1	0.963542	1	1	0.975904	0.96875	0.992769	0.992239
344	0.993068	1	1	0.991292	1	0.88785	0.97971	0.997085	1	1	1	1	1	1	1	1	0.981132	1	0.954545	1	0.963542	1	1	0.975904	0.96875	0.992769	0.992239
345	0.993068	1	1	0.991292	1	0.88785	0.97971	0.997085	1	1	1	1	1	1	1	1	0.981132	1	0.954545	1	0.963542	1	1	0.975904	0.96875	0.992769	0.992239
346	0.993068	1	1	0.991292	1	0.88785	0.97971	0.997085	1	1	1	1	1	1	1	1	0.981132	1	0.954545	1	0.963542	1	1	0.975904	0.96875	0.992769	0.992239
347	0.993068	1	1	0.992743	1	0.88785	0.97971	0.997085	1	1	1	1	1	1	1	1	0.981132	1	0.954545	1	0.963542	1	1	0.975904	0.96875	0.992888	0.992366
348	0.991334	1	1	0.991292	1	0.88785	0.97971	0.997085	1	1	1	1	1	1	1	1	0.981132	1	0.954545	1	0.963542	1	1	0.975904	0.96875	0.992651	0.992111
349	0.991334	1	1	0.991292	1	0.901869	0.97971	0.995627	1	1	1	1	1	1	1	1	0.981132	1	0.954545	1	0.958333	1	1	0.975904	0.96875	0.992769	0.992236
350	0.991334	1	1	0.991292	1	0.901869	0.97971	0.995627	1	1	1	1	1	1	1	1	0.981132	1	0.954545	1	0.958333	1	1	0.975904	0.96875	0.992769	0.992236
351	0.991334	1	1	0.991292	1	0.901869	0.97971	0.995627	1	1	1	1	1	1	1	1	0.981132	1	0.954545	1	0.958333	1	1	0.975904	0.96875	0.992769	0.992236
352	0.991334	1	1	0.991292	1	0.901869	0.97971	0.995627	1	1	1	1	1	1	1	1	0.981132	1	0.954545	1	0.958333	1	1	0.975904	0.96875	0.992769	0.992236
353	0.991334	1	1	0.991292	1	0.901869	0.97971	0.995627	1	1	1	1	1	1	1	1	0.981132	1	0.954545	1	0.958333	1	1	0.975904	0.96875	0.992769	0.992236
354	0.991334	1	1	0.991292	1	0.901869	0.97971	0.994169	1	1	1	1	1	1	1	1	0.981132	1	0.965909	1	0.958333	1	1	0.975904	0.96875	0.992769	0.992236
355	0.991334	1	1	0.991292	1	0.901869	0.97971	0.994169	1	1	1	1	1	1	1	1	0.981132	1	0.965909	1	0.958333	1	1	0.975904	0.96875	0.992769	0.992236
356	0.993068	1	1	0.991292	1	0.897196	0.97971	0.994169	1	1	1	1	1	1	1	1	0.981132	1	0.965909	1	0.958333	1	1	0.975904	0.96875	0.992769	0.992237
357	0.993068	1	1	0.991292	1	0.901869	0.97971	0.994169	1	1	1	1	1	1	1	1	0.981132	1	0.954545	1	0.958333	1	1	0.975904	0.96875	0.992769	0.992237
358	0.993068	1	1	0.991292	1	0.901869	0.97971	0.994169	1	1	1	1	1	1	1	1	0.981132	1	0.943182	1	0.958333	1	1	0.975904	0.96875	0.992651	0.992109
359	0.993068	1	1	0.991292	1	0.901869	0.97971	0.994169	1	1	1	1	1	1	1	1	0.981132	1	0.943182	1	0.958333	1	1	0.975904	0.96875	0.992651	0.99211
360	0.993068	1	1	0.991292	1	0.901869	0.97971	0.994169	1	1	1	1	1	1	1	1	0.981132	1	0.943182	1	0.958333	1	1	0.975904	0.96875	0.992651	0.99211
361	0.993068	1	1	0.991292	1	0.901869	0.97971	0.994169	1	1	1	1	1	1	1	1	0.981132	1	0.965909	1	0.958333	1	1	0.975904	0.96875	0.992888	0.992364
362	0.991334	1	1	0.991292	1	0.897196	0.97971	0.994169	1	1	1	1	1	1	1	1	0.981132	1	0.954545	1	0.958333	1	1	0.975904	0.96875	0.992532	0.991982
363	0.991334	1	1	0.992743	1	0.897196	0.97971	0.994169	1	1	1	1	1	1	1	1	0.981132	1	0.954545	1	0.958333	1	1	0.975904	0.96875	0.992651	0.992109
364	0.991334	1	1	0.992743	1	0.901869	0.97971	0.994169	1	1	1	1	1	1	1	1	0.981132	1	0.954545	1	0.958333	1	1	0.975904	0.96875	0.992769	0.992236
365	0.991334	1	1	0.992743	1	0.901869	0.97971	0.994169	1	1	1	1	1	1	1	1	0.981132	1	0.954545	1	0.963542	1	1	0.975904	0.96875	0.992888	0.992363
366	0.991334	1	1	0.991292	1	0.901869	0.97971	0.995627	1	1	1	1	1	1	1	1	0.981132	1	0.954545	1	0.963542	1	1	0.975904	0.96875	0.992888	0.992363
367	0.991334	1	1	0.991292	1	0.901869	0.97971	0.995627	1	1	1	1	1	1	1	1	0.981132	1	0.954545	1	0.963542	1	1	0.975904	0.96875	0.992888	0.992364
368	0.991334	1	1	0.992743	1	0.901869	0.97971	0.995627	1	1	1	1	1	1	1	1	0.981132	1	0.965909	1	0.963542	1	1	0.975904	0.96875	0.993125	0.992618
369	0.989601	1	1	0.992743	1	0.901869	0.97971	0.995627	1	1	1	1	1	1	1	1	0.981132	1	0.954545	1	0.963542	1	1	0.975904	0.96875	0.992888	0.992363
370	0.989601	1	1	0.992743	1	0.901869	0.97971	0.994169	1	1	1	1	1	1	1	1	0.981132	1	0.965909	1	0.963542	1	1	0.975904	0.96875	0.992888	0.992363
371	0.989601	1	1	0.992743	1	0.901869	0.97971	0.994169	1	1	1	1	1	1	1	1	0.981132	1	0.965909	1	0.963542	1	1	0.975904	0.96875	0.992888	0.992363
372	0.989601	1	1	0.992743	1	0.901869	0.97971	0.994169	1	1	1	1	1	1	1	1	0.981132	1	0.965909	1	0.963542	1	1	0.975904	0.96875	0.992888	0.992363
373	0.991334	1	1	0.992743	1	0.901869	0.97971	0.994169	1	1	1	1	1	1	1	1	0.981132	1	0.954545	1	0.96875	1	1	0.975904	0.96875	0.993006	0.992491
374	0.991334	1	1	0.992743	1	0.901869	0.97971	0.994169	1	1	1	1	1	1	1	1	0.981132	1	0.954545	1	0.958333	1	1	0.975904	0.96875	0.992769	0.992236
375	0.991334	1	1	0.992743	1	0.901869	0.97971	0.994169	1	1	1	1	1	1	1	1	0.981132	1	0.954545	1	0.96875	1	1	0.975904	0.96875	0.993006	0.992491
376	0.989601	1	1	0.992743	1	0.901869	0.97971	0.994169	1	1	1	1	1	1	1	1	0.981132	1	0.954545	1	0.96875	1	1	0.975904	0.96875	0.992888	0.992363
377	0.989601	1	1	0.992743	1	0.915888	0.97971	0.994169	1	1	1	1	1	1	1	1	0.981132	1	0.954545	1	0.96875	1	1	0.975904	0.96875	0.993243	0.992744
378	0.989601	1	1	0.992743	1	0.920561	0.97971	0.994169	1	1	1	1	1	1	1	1	0.981132	1	0.954545	1	0.96875	1	1	0.975904	0.96875	0.993362	0.992871
379	0.989601	1	1	0.992743	1	0.920561	0.97971	0.994169	1	1	1	1	1	1	1	1	0.981132	1	0.954545	1	0.96875	1	1	0.975904	0.96875	0.993362	0.992871
380	0.989601	1	1	0.992743	1	0.920561	0.97971	0.994169	1	1	1	1	1	1	1	1	0.981132	1	0.954545	1	0.96875	1	1	0.975904	0.96875	0.993362	0.992871
381	0.989601	1	1	0.992743	1	0.920561	0.97971	0.994169	1	1	1	1	1	1	1	1	0.981132	1	0.954545	1	0.96875	1	1	0.975904	0.96875	0.993362	0.992871
382	0.989601	1	1	0.992743	1	0.925234	0.97971	0.994169	1	1	1	1	1	1	1	1	0.981132	1	0.954545	1	0.96875	1	1	0.975904	0.96875	0.99348	0.992998
383	0.989601	1	1	0.992743	1	0.929907	0.97971	0.994169	1	1	1	1	1	1	1	1	0.981132	1	0.954545	1	0.96875	1	1	0.975904	0.96875	0.993599	0.993125
384	0.989601	1	1	0.992743	1	0.929907	0.97971	0.994169	1	1	1	1	1	1	1	1	0.981132	1	0.954545	1	0.96875	1	1	0.975904	0.96875	0.993599	0.993125
385	0.991334	1	1	0.992743	1	0.925234	0.97971	0.994169	1	1	1	1	1	1	1	1	0.981132	1	0.954545	1	0.96875	1	1	0.975904	0.96875	0.993599	0.993126
386	0.991334	1	1	0.992743	1	0.929907	0.97971	0.994169	1	1	1	1	1	1	1	1	0.981132	1	0.954545	1	0.96875	1	1	0.975904	0.96875	0.993717	0.993253
387	0.993068	1	1	0.992743	1	0.925234	0.97971	0.994169	1	1	1	1	1	1	1	1	0.981132	1	0.954545	1	0.96875	1	1	0.975904	0.96875	0.993717	0.993253
388	0.993068	1	1	0.992743	1	0.925234	0.97971	0.994169	1	1	1	1	1	1	1	1	0.981132	1	0.954545	1	0.96875	1	1	0.975904	0.96875	0.993717	0.993253
389	0.993068	1	1	0.992743	1	0.925234	0.97971	0.994169	1	1	1	1	1	1	1	1	0.981132	1	0.954545	1	0.96875	1	1	0.975904	0.96875	0.993717	0.993253
390	0.993068	1	1	0.992743	1	0.925234	0.97971	0.994169	1	1	1	1	1	1	1	1	0.981132	1	0.954545	1	0.96875	1	1	0.975904	0.96875	0.993717	0.993253
391	0.991334	1	1	0.992743	1	0.925234	0.97971	0.994169	1	1	1	1	1	1	1	1	0.981132	1	0.954545	1	0.96875	1	1	0.975904	0.96875	0.993599	0.993126
392	0.991334	1	1	0.992743	1	0.934579	0.97971	0.994169	1	1	1	1	1	1	1	1	0.981132	1	0.954545	1	0.96875	1	1	0.975904	0.96875	0.993836	0.99338
393	0.993068	1	1	0.992743	1	0.934579	0.97971	0.994169	1	1	1	1	1	1	1	1	0.981132	1	0.954545	1	0.96875	1	1	0.975904	0.96875	0.993954	0.993507
394	0.993068	1	1	0.992743	1	0.934579	0.97971	0.994169	1	1	1	1	1	1	1	1	0.981132	1	0.954545	1	0.96875	1	1	0.975904	0.96875	0.993954	0.993507
395	0.993068	1	1	0.992743	1	0.929907	0.97971	0.994169	1	1	1	1	1	1	1	1	0.981132	1	0.954545	1	0.963542	1	1	0.975904	0.96875	0.993717	0.993253
396	0.993068	1	1	0.992743	1	0.929907	0.97971	0.994169	1	1	1	1	1	1	1	1	0.981132	1	0.954545	1	0.963542	1	1	0.975904	0.96875	0.993717	0.993253
397	0.993068	1	1	0.992743	1	0.929907	0.97971	0.994169	1	1	1	1	1	1	1	1	0.981132	1	0.954545	1	0.96875	1	1	0.975904	0.96875	0.993836	0.99338
398	0.993068	1	1	0.992743	1	0.929907	0.97971	0.994169	1	1	1	1	1	1	1	1	0.981132	1	0.954545	1	0.963542	1	1	0.975904	0.96875	0.993717	0.993253
399	0.993068	1	1	0.992743	1	0.929907	0.97971	0.994169	1	1	1	1	1	1	1	1	0.981132	1	0.954545	1	0.963542	1	1	0.975904	0.96875	0.993717	0.993253
400	0.993068	1	1	0.992743	1	0.925234	0.97971	0.994169	1	1	1	1	1	1	1	1	0.981132	1	0.954545	1	0.963542	1	1	0.975904	0.96875	0.993599	0.993126
401	0.993068	1	1	0.992743	1	0.925234	0.97971	0.994169	1	1	1	1	1	1	1	1	0.981132	1	0.954545	1	0.963542	1	1	0.975904	0.96875	0.993599	0.993126
402	0.993068	1	1	0.992743	1	0.929907	0.97971	0.994169	1	1	1	1	1	1	1	1	0.981132	1	0.954545	1	0.963542	1	1	0.975904	0.96875	0.993717	0.993253
403	0.993068	1	1	0.992743	1	0.929907	0.97971	0.994169	1	1	1	1	1	1	1	1	0.981132	1	0.954545	1	0.963542	1	1	0.975904	0.96875	0.993717	0.993253
404	0.993068	1	1	0.992743	1	0.929907	0.97971	0.994169	1	1	1	1	1	1	1	1	0.981132	1	0.954545	1	0.963542	1	1	0.975904	0.96875	0.993717	0.993253
405	0.993068	1	1	0.992743	1	0.929907	0.97971	0.994169	1	1	1	1	1	1	1	1	0.981132	1	0.954545	1	0.963542	1	1	0.975904	0.96875	0.993717	0.993253
406	0.993068	1	1	0.992743	1	0.929907	0.97971	0.994169	1	1	1	1	1	1	1	1	0.981132	1	0.954545	1	0.963542	1	1	0.975904	0.96875	0.993717	0.993253
407	0.993068	1	1	0.992743	1	0.929907	0.97971	0.994169	1	1	1	1	1	1	1	1	0.981132	1	0.954545	1	0.963542	1	1	0.975904	0.96875	0.993717	0.993253
408	0.994801	1	1	0.992743	1	0.929907	0.976812	0.994169	1	1	1	1	1	1	1	1	0.981132	1	0.954545	1	0.963542	1	1	0.975904	0.96875	0.993717	0.993253
409	0.994801	1	1	0.992743	1	0.929907	0.976812	0.994169	1	1	1	1	1	1	1	1	0.981132	1	0.954545	1	0.963542	1	1	0.975904	0.96875	0.993717	0.993253
410	0.994801	1	1	0.992743	1	0.929907	0.976812	0.994169	1	1	1	1	1	1	1	1	0.981132	1	0.954545	1	0.96875	1	1	0.975904	0.96875	0.993836	0.993381
411	0.994801	1	1	0.992743	1	0.929907	0.976812	0.994169	1	1	1	1	1	1	1	1	0.981132	1	0.954545	1	0.96875	1	1	0.975904	0.96875	0.993836	0.993381
412	0.996534	1	1	0.992743	1	0.929907	0.976812	0.994169	1	1	1	1	1	1	1	1	0.981132	1	0.954545	1	0.96875	1	1	0.975904	0.96875	0.993954	0.993509
413	0.994801	1	1	0.992743	1	0.929907	0.976812	0.994169	1	1	1	1	1	1	1	1	0.981132	1	0.954545	1	0.963542	1	1	0.975904	0.96875	0.993717	0.993253
414	0.994801	1	1	0.992743	1	0.929907	0.976812	0.994169	1	1	1	1	1	1	1	1	0.981132	1	0.954545	1	0.96875	1	1	0.975904	0.96875	0.993836	0.993381
415	0.994801	1	1	0.992743	1	0.929907	0.976812	0.994169	1	1	1	1	1	1	1	1	0.981132	1	0.954545	1	0.96875	1	1	0.975904	0.96875	0.993836	0.993381
416	0.994801	1	1	0.992743	1	0.934579	0.976812	0.994169	1	1	1	1	1	1	1	1	0.981132	1	0.954545	1	0.96875	1	1	0.975904	0.96875	0.993954	0.993507
417	0.993068	1	1	0.992743	1	0.934579	0.976812	0.994169	1	1	1	1	1	1	1	1	0.981132	1	0.954545	1	0.96875	1	1	0.975904	0.96875	0.993836	0.99338
418	0.994801	1	1	0.992743	1	0.934579	0.976812	0.994169	1	1	1	1	1	1	1	1	0.981132	1	0.954545	1	0.96875	1	1	0.975904	0.96875	0.993954	0.993507
419	0.993068	1	1	0.992743	1	0.934579	0.976812	0.994169	1	1	1	1	1	1	1	1	0.981132	1	0.954545	1	0.96875	1	1	0.975904	0.96875	0.993836	0.99338
420	0.993068	1	1	0.992743	1	0.934579	0.976812	0.994169	1	1	1	1	1	1	1	1	0.981132	1	0.954545	1	0.96875	1	1	0.975904	0.96875	0.993836	0.99338
421	0.993068	1	1	0.992743	1	0.929907	0.976812	0.994169	1	1	1	1	1	1	1	1	0.981132	1	0.954545	1	0.96875	1	1	0.975904	0.96875	0.993717	0.993253
422	0.996534	1	1	0.992743	1	0.939252	0.976812	0.994169	1	1	1	1	1	1	1	1	0.981132	1	0.965909	1	0.96875	1	1	0.975904	0.96875	0.99431	0.99389
423	0.996534	1	1	0.992743	1	0.934579	0.976812	0.994169	1	1	1	1	1	1	1	1	0.981132	1	0.954545	1	0.96875	1	1	0.975904	0.96875	0.994073	0.993635
424	0.996534	1	1	0.992743	1	0.934579	0.976812	0.994169	1	1	1	1	1	1	1	1	0.981132	1	0.954545	1	0.96875	1	1	0.975904	0.96875	0.994073	0.993635
425	0.996534	1	1	0.992743	1	0.934579	0.976812	0.994169	1	1	1	1	1	1	1	1	0.981132	1	0.954545	1	0.96875	1	1	0.975904	0.96875	0.994073	0.993635
426	0.996534	1	1	0.992743	1	0.939252	0.976812	0.994169	1	1	1	1	1	1	1	1	0.981132	1	0.954545	1	0.96875	1	1	0.975904	0.96875	0.994192	0.993762
427	0.996534	1	1	0.992743	1	0.939252	0.976812	0.994169	1	1	1	1	1	1	1	1	0.981132	1	0.954545	1	0.96875	1	1	0.975904	0.96875	0.994192	0.993762
428	0.996534	1	1	0.992743	1	0.939252	0.976812	0.994169	1	1	1	1	1	1	1	1	0.981132	1	0.954545	1	0.973958	1	1	0.975904	0.96875	0.99431	0.99389
429	0.996534	1	1	0.992743	1	0.939252	0.976812	0.994169	1	1	1	1	1	1	1	1	0.981132	1	0.954545	1	0.973958	1	1	0.975904	0.96875	0.99431	0.99389
430	0.996534	1	1	0.992743	1	0.939252	0.976812	0.994169	1	1	1	1	1	1	1	1	0.981132	1	0.954545	1	0.973958	1	1	0.975904	0.96875	0.99431	0.99389
431	0.996534	1	1	0.992743	1	0.939252	0.976812	0.994169	1	1	1	1	1	1	1	1	0.981132	1	0.954545	1	0.973958	1	1	0.975904	0.96875	0.99431	0.99389
432	0.996534	1	1	0.994194	1	0.939252	0.976812	0.994169	1	1	1	1	1	1	1	1	0.981132	1	0.965909	1	0.973958	1	1	0.975904	0.96875	0.994547	0.994144
433	0.996534	1	1	0.994194	1	0.939252	0.976812	0.994169	1	1	1	1	1	1	1	1	0.981132	1	0.965909	1	0.973958	1	1	0.975904	0.96875	0.994547	0.994144
434	0.994801	1	1	0.994194	1	0.939252	0.976812	0.994169	1	1	1	1	1	1	1	1	0.981132	1	0.965909	1	0.973958	1	1	0.975904	0.96875	0.994429	0.994016
435	0.994801	1	1	0.994194	1	0.939252	0.976812	0.994169	1	1	1	1	1	1	1	1	0.981132	1	0.954545	1	0.973958	1	1	0.975904	0.96875	0.99431	0.993889
436	0.994801	1	1	0.994194	1	0.939252	0.976812	0.994169	1	1	1	1	1	1	1	1	0.981132	1	0.965909	1	0.973958	1	1	0.975904	0.96875	0.994429	0.994016
437	0.994801	1	1	0.992743	1	0.939252	0.976812	0.994169	1	1	1	1	1	1	1	1	0.981132	1	0.954545	1	0.973958	1	1	0.975904	0.96875	0.994192	0.993762
438	0.994801	1	1	0.992743	1	0.939252	0.97971	0.994169	1	1	1	1	1	1	1	1	0.981132	1	0.965909	1	0.973958	1	1	0.975904	0.96875	0.994429	0.994017
439	0.994801	1	1	0.994194	1	0.939252	0.97971	0.994169	1	1	1	1	1	1	1	1	0.981132	1	0.965909	1	0.973958	1	1	0.975904	0.96875	0.994547	0.994144
440	0.994801	1	1	0.994194	1	0.939252	0.97971	0.994169	1	1	1	1	1	1	1	1	0.981132	1	0.965909	1	0.973958	1	1	0.975904	0.96875	0.994547	0.994144
441	0.994801	1	1	0.992743	1	0.939252	0.97971	0.994169	1	1	1	1	1	1	1	1	0.981132	1	0.965909	1	0.973958	1	1	0.975904	0.96875	0.994429	0.994017
442	0.994801	1	1	0.992743	1	0.939252	0.97971	0.994169	1	1	1	1	1	1	1	1	0.981132	1	0.965909	1	0.973958	1	1	0.975904	0.96875	0.994429	0.994017
443	0.994801	1	1	0.992743	1	0.939252	0.97971	0.994169	1	1	1	1	1	1	1	1	0.981132	1	0.965909	1	0.973958	1	1	0.975904	0.96875	0.994429	0.994017
444	0.994801	1	1	0.994194	1	0.939252	0.97971	0.994169	1	1	1	1	1	1	1	1	0.981132	1	0.965909	1	0.973958	1	1	0.975904	0.96875	0.994547	0.994144
445	0.994801	1	1	0.994194	1	0.939252	0.97971	0.994169	1	1	1	1	1	1	1	1	0.981132	1	0.965909	1	0.973958	1	1	0.975904	0.96875	0.994547	0.994144
446	0.993068	1	1	0.992743	1	0.939252	0.97971	0.994169	1	1	1	1	1	1	1	1	0.981132	1	0.965909	1	0.973958	1	1	0.975904	0.96875	0.99431	0.993889
447	0.993068	1	1	0.992743	1	0.939252	0.97971	0.994169	1	1	1	1	1	1	1	1	0.981132	1	0.965909	1	0.973958	1	1	0.975904	0.96875	0.99431	0.993889
448	0.993068	1	1	0.992743	1	0.934579	0.97971	0.994169	1	1	1	1	1	1	1	1	0.981132	1	0.965909	1	0.973958	1	1	0.975904	0.96875	0.994192	0.993762
449	0.993068	1	1	0.992743	1	0.934579	0.97971	0.994169	1	1	1	1	1	1	1	1	0.981132	1	0.965909	1	0.973958	1	1	0.975904	0.96875	0.994192	0.993762
450	0.993068	1	1	0.992743	1	0.934579	0.97971	0.994169	1	1	1	1	1	1	1	1	0.981132	1	0.965909	1	0.973958	1	1	0.975904	0.96875	0.994192	0.993762
451	0.993068	1	1	0.992743	1	0.934579	0.97971	0.994169	1	1	1	1	1	1	1	1	0.981132	1	0.965909	1	0.973958	1	1	0.975904	0.96875	0.994192	0.993762
452	0.993068	1	1	0.992743	1	0.934579	0.97971	0.994169	1	1	1	1	1	1	1	1	0.981132	1	0.965909	1	0.979167	1	1	0.975904	0.96875	0.99431	0.993889
453	0.993068	1	1	0.992743	1	0.934579	0.97971	0.994169	1	1	1	1	1	1	1	1	0.981132	1	0.965909	1	0.979167	1	1	0.975904	0.96875	0.99431	0.993889
454	0.993068	1	1	0.992743	1	0.934579	0.97971	0.994169	1	1	1	1	1	1	1	1	0.981132	1	0.965909	1	0.979167	1	1	0.975904	0.96875	0.99431	0.993889
455	0.993068	1	1	0.992743	1	0.934579	0.97971	0.994169	1	1	1	1	1	1	1	1	0.981132	1	0.965909	1	0.979167	1	1	0.975904	0.96875	0.99431	0.993889
456	0.993068	1	1	0.992743	1	0.939252	0.97971	0.994169	1	1	1	1	1	1	1	1	0.981132	1	0.965909	1	0.979167	1	1	0.975904	0.96875	0.994429	0.994016
457	0.993068	1	1	0.992743	1	0.939252	0.97971	0.994169	1	1	1	1	1	1	1	1	0.981132	1	0.965909	1	0.979167	1	1	0.975904	0.96875	0.994429	0.994016
458	0.993068	1	1	0.992743	1	0.934579	0.97971	0.994169	1	1	1	1	1	1	1	1	0.981132	1	0.965909	1	0.979167	1	1	0.975904	0.96875	0.99431	0.993889
459	0.993068	1	1	0.992743	1	0.934579	0.97971	0.994169	1	1	1	1	1	1	1	1	0.981132	1	0.965909	1	0.979167	1	1	0.975904	0.96875	0.99431	0.993889
460	0.993068	1	1	0.992743	1	0.934579	0.97971	0.994169	1	1	1	1	1	1	1	1	0.981132	1	0.965909	1	0.979167	1	1	0.975904	0.96875	0.99431	0.993889
461	0.993068	1	1	0.992743	1	0.934579	0.97971	0.994169	1	1	1	1	1	1	1	1	0.981132	1	0.965909	1	0.979167	1	1	0.975904	0.96875	0.99431	0.993889
462	0.993068	1	1	0.992743	1	0.934579	0.97971	0.994169	1	1	1	1	1	1	1	1	0.981132	1	0.965909	1	0.979167	1	1	0.975904	0.96875	0.99431	0.993889
463	0.993068	1	1	0.992743	1	0.934579	0.97971	0.994169	1	1	1	1	1	1	1	1	0.981132	1	0.965909	1	0.973958	1	1	0.975904	0.96875	0.994192	0.993762
464	0.993068	1	1	0.992743	1	0.934579	0.97971	0.994169	1	1	1	1	1	1	1	1	0.981132	1	0.965909	1	0.973958	1	1	0.975904	0.96875	0.994192	0.993762
465	0.993068	1	1	0.994194	1	0.934579	0.97971	0.994169	1	1	1	1	1	1	1	1	0.981132	1	0.965909	1	0.973958	1	1	0.975904	0.96875	0.99431	0.993889
466	0.993068	1	1	0.992743	1	0.934579	0.97971	0.994169	1	1	1	1	1	1	1	1	0.981132	1	0.965909	1	0.973958	1	1	0.975904	0.96875	0.994192	0.993762
467	0.993068	1	1	0.992743	1	0.934579	0.97971	0.994169	1	1	1	1	1	1	1	1	0.981132	1	0.965909	1	0.973958	1	1	0.975904	0.96875	0.994192	0.993762
468	0.993068	1	1	0.992743	1	0.934579	0.97971	0.994169	1	1	1	1	1	1	1	1	0.981132	1	0.965909	1	0.973958	1	1	0.975904	0.96875	0.994192	0.993762
469	0.993068	1	1	0.992743	1	0.934579	0.97971	0.994169	1	1	1	1	1	1	1	1	0.981132	1	0.965909	1	0.979167	1	1	0.975904	0.96875	0.99431	0.993889
470	0.993068	1	1	0.992743	1	0.934579	0.97971	0.992711	1	1	1	1	1	1	1	1	0.981132	1	0.965909	1	0.979167	1	1	0.975904	0.96875	0.994192	0.993762
471	0.993068	1	1	0.992743	1	0.934579	0.97971	0.992711	1	1	1	1	1	1	1	1	0.981132	1	0.965909	1	0.973958	1	1	0.975904	0.96875	0.994073	0.993635
472	0.993068	1	1	0.992743	1	0.934579	0.97971	0.992711	1	1	1	1	1	1	1	1	0.981132	1	0.965909	1	0.973958	1	1	0.975904	0.96875	0.994073	0.993635
473	0.993068	1	1	0.992743	1	0.934579	0.97971	0.992711	1	1	1	1	1	1	1	1	0.981132	1	0.965909	1	0.973958	1	1	0.975904	0.96875	0.994073	0.993635
474	0.993068	1	1	0.992743	1	0.934579	0.97971	0.992711	1	1	1	1	1	1	1	1	0.981132	1	0.965909	1	0.973958	1	1	0.975904	0.96875	0.994073	0.993635
475	0.993068	1	1	0.991292	1	0.934579	0.97971	0.992711	1	1	1	1	1	1	1	1	0.981132	1	0.965909	1	0.973958	1	1	0.975904	0.96875	0.993954	0.993507
476	0.993068	1	1	0.992743	1	0.934579	0.97971	0.992711	1	1	1	1	1	1	1	1	0.981132	1	0.965909	1	0.973958	1	1	0.975904	0.96875	0.994073	0.993635
477	0.993068	1	1	0.994194	1	0.934579	0.97971	0.995627	1	1	1	1	1	1	1	1	0.981132	1	0.965909	1	0.979167	1	1	0.975904	0.96875	0.994547	0.994144
478	0.993068	1	1	0.992743	1	0.934579	0.97971	0.995627	1	1	1	1	1	1	1	1	0.981132	1	0.965909	1	0.979167	1	1	0.975904	0.96875	0.994429	0.994016
479	0.993068	1	1	0.992743	1	0.934579	0.97971	0.995627	1	1	1	1	1	1	1	1	0.981132	1	0.965909	1	0.979167	1	1	0.975904	0.96875	0.994429	0.994016
480	0.993068	1	1	0.992743	1	0.934579	0.97971	0.995627	1	1	1	1	1	1	1	1	0.981132	1	0.965909	1	0.979167	1	1	0.975904	0.96875	0.994429	0.994016
481	0.993068	1	1	0.992743	1	0.934579	0.97971	0.995627	1	1	1	1	1	1	1	1	0.981132	1	0.965909	1	0.979167	1	1	0.975904	0.96875	0.994429	0.994016
482	0.993068	1	1	0.992743	1	0.934579	0.97971	0.995627	1	1	1	1	1	1	1	1	0.981132	1	0.965909	1	0.979167	1	1	0.975904	0.96875	0.994429	0.994016
483	0.993068	1	1	0.992743	1	0.934579	0.97971	0.995627	1	1	1	1	1	1	1	1	0.981132	1	0.965909	1	0.979167	1	1	0.975904	0.96875	0.994429	0.994016
484	0.993068	1	1	0.992743	1	0.934579	0.97971	0.994169	1	1	1	1	1	1	1	1	0.981132	1	0.965909	1	0.979167	1	1	0.975904	0.96875	0.99431	0.993889
485	0.993068	1	1	0.992743	1	0.934579	0.97971	0.995627	1	1	1	1	1	1	1	1	0.981132	1	0.965909	1	0.979167	1	1	0.975904	0.96875	0.994429	0.994016
486	0.993068	1	1	0.992743	1	0.934579	0.97971	0.995627	1	1	1	1	1	1	1	1	0.981132	1	0.965909	1	0.973958	1	1	0.975904	0.96875	0.99431	0.993889
487	0.993068	1	1	0.992743	1	0.939252	0.97971	0.995627	1	1	1	1	1	1	1	1	0.981132	1	0.965909	1	0.973958	1	1	0.975904	0.96875	0.994429	0.994016
488	0.993068	1	1	0.992743	1	0.929907	0.97971	0.994169	1	1	1	1	1	1	1	1	0.981132	1	0.965909	1	0.96875	1	1	0.975904	0.96875	0.993954	0.993507
489	0.993068	1	1	0.991292	1	0.929907	0.97971	0.994169	1	1	1	1	1	1	1	1	0.981132	1	0.965909	1	0.96875	1	1	0.975904	0.96875	0.993836	0.99338
490	0.993068	1	1	0.992743	1	0.934579	0.97971	0.994169	1	1	1	1	1	1	1	1	0.981132	1	0.965909	1	0.96875	1	1	0.975904	0.96875	0.994073	0.993634
491	0.993068	1	1	0.992743	1	0.934579	0.97971	0.994169	1	1	1	1	1	1	1	1	0.981132	1	0.965909	1	0.96875	1	1	0.975904	0.96875	0.994073	0.993634
492	0.993068	1	1	0.992743	1	0.934579	0.97971	0.994169	1	1	1	1	1	1	1	1	0.981132	1	0.965909	1	0.96875	1	1	0.975904	0.96875	0.994073	0.993634
493	0.993068	1	1	0.992743	1	0.934579	0.97971	0.994169	1	1	1	1	1	1	1	1	0.981132	1	0.965909	1	0.96875	1	1	0.975904	0.96875	0.994073	0.993634
494	0.993068	1	1	0.992743	1	0.934579	0.97971	0.994169	1	1	1	1	1	1	1	1	0.981132	1	0.965909	1	0.96875	1	1	0.975904	0.96875	0.994073	0.993634
495	0.993068	1	1	0.992743	1	0.934579	0.97971	0.994169	1	1	1	1	1	1	1	1	0.981132	1	0.977273	1	0.96875	1	1	0.975904	0.96875	0.994192	0.993762
496	0.993068	1	1	0.992743	1	0.934579	0.97971	0.994169	1	1	1	1	1	1	1	1	0.981132	1	0.977273	1	0.96875	1	1	0.975904	0.96875	0.994192	0.993762
497	0.993068	1	1	0.992743	1	0.934579	0.97971	0.994169	1	1	1	1	1	1	1	1	0.981132	1	0.977273	1	0.96875	1	1	0.975904	0.96875	0.994192	0.993762
498	0.993068	1	1	0.992743	1	0.934579	0.97971	0.994169	1	1	1	1	1	1	1	1	0.981132	1	0.977273	1	0.973958	1	1	0.975904	0.96875	0.99431	0.993889
499	0.993068	1	1	0.992743	1	0.934579	0.97971	0.994169	1	1	1	1	1	1	1	1	0.990566	1	0.977273	1	0.973958	1	1	0.975904	0.96875	0.994429	0.994016
500	0.993068	1	1	0.992743	1	0.934579	0.97971	0.994169	1	1	1	1	1	1	1	1	0.990566	1	0.977273	1	0.973958	1	1	0.975904	0.96875	0.994429	0.994016
