# Supplementary material for: A Computational Method for Classifying Different Human Tissues with Quantitatively Tissue-Specific Expressed Genes
Source: Genes (Basel). 2018 Sep 7;9(9):449. doi: 10.3390/genes9090449 (PMC6162521; doi:10.3390/genes9090449)
Supplement: Supplementary file 1 [file genes-09-00449-s001.zip › Supplementary-Material-S3.xlsx]

## Sheet: Sheet1
Supplementary Material S3. Fourteen important genes that were annotated as tissue-enriched, tissue-enhanced or group-enriched
Gene	Gene synonym	Ensembl	Gene description	Subcellular location	Annotation in ProteinAtalas	Annotation in GTEx	Annotation in FANTOM5
LRIG3	FLJ90440, KIAA3016	ENSG00000139263	Leucine-rich repeats and immunoglobulin-like domains 3	Cytosol	Tissue enhanced	No specificity	No specificity
EGFR	ERBB, ERBB1	ENSG00000146648	Epidermal growth factor receptor	Plasma membrane	Tissue enhanced	No specificity	No specificity
RNASE4	RAB1	ENSG00000258818	Ribonuclease, RNase A family, 4		Tissue enhanced	No specificity	Tissue enriched
IL15	IL-15, MGC9721	ENSG00000164136	Interleukin 15	Nucleoplasm<br>Nuclear speckles	Tissue enhanced	No specificity	No specificity
PCDHB10		ENSG00000120324	Protocadherin beta 10	Vesicles<br>Plasma membrane	Tissue enhanced	No specificity	No specificity
RP11-382A20.3	HDGFRP3	ENSG00000166503	Hepatoma-derived growth factor-related protein 3	Nucleoplasm	Tissue enhanced	No specificity	No specificity
DNAJC18	MGC29463	ENSG00000170464	DnaJ (Hsp40) homolog, subfamily C, member 18	Cell Junctions	Group enriched	No specificity	No specificity
ADAMTSL4	DKFZP434K1772, TSRC1	ENSG00000143382	ADAMTS-like 4	Plasma membrane<br>Cytosol	Tissue enhanced	No specificity	Tissue enriched
EHD2	PAST2	ENSG00000024422	EH-domain containing 2	Plasma membrane	Tissue enhanced	No specificity	No specificity
EI24	EPG4, PIG8, TP53I8	ENSG00000149547	Etoposide induced 2.4	Endoplasmic reticulum<br>Golgi apparatus<br>Cytosol	Tissue enriched	No specificity	No specificity
NLGN2	KIAA1366	ENSG00000169992	Neuroligin 2	Mitochondria	Tissue enhanced	No specificity	No specificity
CNRIP1	C2orf32, CRIP1, CRIP1a, CRIP1b, DKFZP566K1924	ENSG00000119865	Cannabinoid receptor interacting protein 1	Cytosol	Tissue enhanced	No specificity	No specificity
ASAP2	CENTB3, DDEF2, KIAA0400, PAP, SHAG1	ENSG00000151693	ArfGAP with SH3 domain, ankyrin repeat and PH domain 2	Cytosol	Tissue enhanced	Tissue enriched	No specificity
MBOAT2	FLJ14415, FLJ90298, OACT2	ENSG00000143797	Membrane bound O-acyltransferase domain containing 2	Vesicles	Tissue enhanced	No specificity	No specificity
